# Supplementary material for: The impact of parameter variation in the quantification of forensic genetic evidence
Source: Sci Rep. 2025 Jan 20;15:2524. doi: 10.1038/s41598-024-83841-2 (PMC11756398; doi:10.1038/s41598-024-83841-2)
Supplement: Supplementary file 1 — Supplementary Information 1. [file 41598_2024_83841_MOESM1_ESM.xlsx]

## Sheet: (S1) NIST allele frequency data
Allele	CSF1PO	D10S1248	D12S391	D13S317	D16S539	D18S51	D19S433	D1S1656	D21S11	D22S1045	D2S1338	D2S441	D3S1358	D5S818	D7S820	D8S1179	FGA	SE33	TH01	TPOX	vWA
5																			0.00138504	0.00138504
6																			0.235457	0.00138504
6.3
7														0.00277008	0.0277008				0.193906
8	0.00554017			0.120499	0.0180055									0.00554017	0.144044	0.0138504			0.0955679	0.524931
8.1															0.00138504
9	0.0138504			0.0775623	0.106648							0.00138504		0.0415512	0.16759	0.00554017			0.119114	0.127424
9.1												0.00138504
9.3																			0.344875
10	0.220222			0.0470914	0.0567867	0.00831025	0.00138504	0.00277008				0.210526		0.0554017	0.256233	0.102493			0.00831025	0.0498615
10.1
10.2
10.3
11	0.308864	0.00138504		0.325485	0.314404	0.00969529	0.00554017	0.0775623		0.139889		0.34349	0.00138504	0.355956	0.204986	0.0761773		0.00138504	0.00138504	0.252078
11.2
11.3												0.0609418
12	0.360111	0.031856		0.268698	0.314404	0.113573	0.0706371	0.116343		0.0124654		0.0470914		0.387812	0.15928	0.16759		0.00692521		0.0415512	0.00138504
12.2							0.00138504
12.3												0.00415512
13	0.0817175	0.307479		0.116343	0.163435	0.123269	0.254848	0.066482		0.00692521		0.0290859	0.00138504	0.142659	0.034626	0.32964		0.0166205		0.00138504	0.00138504
13.2							0.00692521
13.3
13.4
14	0.00969529	0.297784		0.0429363	0.0263158	0.134349	0.361496	0.0789474		0.0567867		0.240997	0.106648	0.00692521	0.00415512	0.166205		0.0249307			0.0927978
14.2						0.00138504	0.0235457											0.00277008
14.3								0.00277008
15		0.196676	0.031856	0.00138504		0.17036	0.15651	0.149584		0.32133	0.00138504	0.0595568	0.272853	0.00138504		0.103878		0.0401662			0.105263
15.2							0.0360111
15.3								0.0581717
15.4
16		0.132964	0.0221607			0.146814	0.0567867	0.135734		0.382271	0.0373961	0.00138504	0.238227			0.033241		0.0401662			0.200831
16.2						0.00138504	0.0152355											0.00138504
16.3								0.0609418
17		0.0277008	0.127424			0.138504	0.00692521	0.0470914		0.0747922	0.185596		0.210526			0.00138504		0.0623269			0.283934
17.1
17.2							0.00138504
17.3			0.0207756					0.132964										0.00138504
18		0.00138504	0.171745			0.0775623		0.00554017		0.00554017	0.0734072		0.15097				0.0249307	0.0720222			0.202216
18.1
18.2							0.00138504
18.3			0.0249307					0.0498615										0.00138504
19		0.00277008	0.124654			0.0401662					0.120499		0.0166205				0.0498615	0.0720222			0.103878
19.1
19.2																		0.00415512
19.3			0.00415512					0.0152355
19.4
20			0.110803			0.0180055					0.15651		0.00138504				0.123269	0.0581717			0.00692521
20.1
20.2																		0.00969529
20.3
21			0.128809			0.00969529					0.0373961						0.17867	0.0249307			0.00138504
21.2																	0.00554017	0.0235457
21.3
22			0.0955679			0.00692521					0.034626						0.204986	0.0138504
22.2																	0.0124654	0.0373961
22.3
23			0.0692521								0.105263						0.152355	0.00277008
23.2																	0.00277008	0.0360111
23.3
24			0.0470914								0.114958						0.134349	0.00138504
24.2																	0.00138504	0.0221607
24.3
25			0.0166205								0.102493						0.0789474
25.2									0.00138504									0.0415512
26			0.00277008								0.0304709						0.0263158
26.2																		0.0415512
27			0.00138504						0.0221607								0.00415512
27.2																		0.0941828
27.3
28									0.15928
28.2																		0.0761773
28.3																		0.00138504
29									0.202216
29.2									0.00277008									0.0554017
29.3
30									0.282548
30.2									0.0290859									0.0567867
30.3
31									0.0720222									0.00277008
31.2									0.0983379									0.0235457
32									0.00554017									0.00138504
32.2									0.0900277									0.0124654
33									0.00138504									0.00138504
33.1
33.2									0.0263158									0.00415512
34																		0.00831025
34.2									0.00415512									0.00138504
35									0.00138504
36									0.00138504
HETEROZYGOSITY	0.719431	0.758627	0.89085	0.783726	0.759973	0.875834	0.769446	0.899237	0.82885	0.721994	0.881424	0.769266	0.79003	0.697662	0.816135	0.807199	0.859355	0.948262	0.764627	0.640449	0.807621
