# Supplementary material for: The impact of parameter variation in the quantification of forensic genetic evidence
Source: Sci Rep. 2025 Jan 20;15:2524. doi: 10.1038/s41598-024-83841-2 (PMC11756398; doi:10.1038/s41598-024-83841-2)
Supplement: Supplementary file 3 — Supplementary Information 3. [file 41598_2024_83841_MOESM3_ESM.xlsx]

## Sheet: (S3_1) Drop-in Frequency
	Table S3_1: Log10 of LRs values computed by LRmix Studio v.2.1.3, EuroForMix v.3.4.0, and STRmix 2.7 for mixtures with two and three estimated contributors when the drop-in frequency was varied.
	Pair of samples	Number of estimated contributors	LRmix Studio v.2.1.3								EuroForMix v.3.4.0								STRmix v.2.7
			Number of markers analyzed	Log10 of LR values considering drop-in frequency of …			Difference between Log10(LR) considering drop-in of …		Absolute value of the difference		Number of markers analyzed	Log10 of LR values computed using drop-in frequency equal to …			Difference between Log10(LR) considering drop-in of …		Absolute value of the difference		Number of markers analyzed	Log10 of LR values computed using drop-in frequency equal to …			Difference between Log10(LR) considering drop-in of …		Absolute value of the difference
				0	0.05 (Default)	0.1	0.00 - 0.05	0.10 - 0.05	0.00 - 0.05	0.10 - 0.05		0	0.05 (Default)	0.1	0.00 - 0.05	0.10 - 0.05	0.00 - 0.05	0.10 - 0.05		0	0.05 (Default)	0.1	0.00 - 0.05	0.10 - 0.05	0.00 - 0.05	0.10 - 0.05
	1_2	2	21	model couldn't explain the data	3.26156	4.17029	#VALUE!	0.908736	#VALUE!	0.908736	21	7.64014	7.92796	8.15376	-0.287818	0.2258	0.287818	0.2258	18	15.5005	14.8657	14.5405	0.634793	-0.325252	0.634793	0.325252
	2_2	2	21	model couldn't explain the data	7.40569	7.6983	#VALUE!	0.292605	#VALUE!	0.292605	21	8.05585	8.44475	8.72378	-0.388906	0.279022	0.388906	0.279022	20	9.48623	9.46001	9.28724	0.0262217	-0.172769	0.0262217	0.172769
	3_2	2	21	model couldn't explain the data	11.1762	11.4375	#VALUE!	0.261351	#VALUE!	0.261351	21	14.147	14.1487	14.1477	-0.00164829	-0.000960727	0.00164829	0.000960727	20	16.9144	17.7093	17.498	-0.794919	-0.211325	0.794919	0.211325
	4_2	2	21	13.9348	13.8721	13.8066	0.0626974	-0.0654396	0.0626974	0.0654396	21	17.0973	18.9163	19.1871	-1.81898	0.270875	1.81898	0.270875	20	22.2164	22.2229	22.194	-0.00649542	-0.0288857	0.00649542	0.0288857
	5_2	2	21	15.8267	15.7958	15.7633	0.0308679	-0.0324955	0.0308679	0.0324955	21	20.5775	20.551	20.5223	0.0264729	-0.0287308	0.0264729	0.0287308	20	20.6583	21.0151	20.96	-0.35682	-0.0551181	0.35682	0.0551181
	6_2	2	21	model couldn't explain the data	12.9836	12.929	#VALUE!	-0.0546737	#VALUE!	0.0546737	21	12.5041	23.4333	23.4964	-10.9292	0.0631561	10.9292	0.0631561	20	24.6254	24.6793	24.6558	-0.0538841	-0.0234993	0.0538841	0.0234993
	7_2	2	21	14.033	14.0349	14.0373	-0.00195783	0.00240571	0.00195783	0.00240571	21	model couldn't explain the data	18.1583	18.3669	#VALUE!	0.208646	#VALUE!	0.208646	20	25.5069	25.5722	25.6033	-0.065279	0.0311549	0.065279	0.0311549
	8_2	2	21	model couldn't explain the data	14.8601	15.4103	#VALUE!	0.550199	#VALUE!	0.550199	21	22.7556	24.3494	24.3368	-1.59377	-0.0125786	1.59377	0.0125786	20	14.8551	14.7465	18.2301	0.108527	3.48357	0.108527	3.48357
	9_2	2	21	17.3494	17.3097	17.2689	0.039736	-0.0407877	0.039736	0.0407877	21	18.7166	16.5899	16.5906	2.12669	0.0006812	2.12669	0.0006812	20	22.0525	22.0046	21.8577	0.0479178	-0.146892	0.0479178	0.146892
	10_2	2	21	14.6035	14.6247	14.646	-0.0212048	0.0213157	0.0212048	0.0213157	21	20.7106	20.7145	20.7131	-0.00383139	-0.00138024	0.00383139	0.00138024	20	22.9355	23.1562	23.0693	-0.220759	-0.0869852	0.220759	0.0869852
	11_2	2	21	model couldn't explain the data	11.1455	11.3738	#VALUE!	0.228259	#VALUE!	0.228259	21	26.6942	26.6912	26.6881	0.00299731	-0.00311535	0.00299731	0.00311535	20	25.9843	26.0081	26.0205	-0.0237887	0.0123628	0.0237887	0.0123628
	12_2	2	21	16.8567	16.8255	16.7922	0.0312196	-0.0332972	0.0312196	0.0332972	21	model couldn't explain the data	26.689	26.8948	#VALUE!	0.205804	#VALUE!	0.205804	20	24.8236	24.9151	24.9004	-0.0914918	-0.0147424	0.0914918	0.0147424
	13_2	2	21	8.93697	8.93506	8.93305	0.00191559	-0.00200368	0.00191559	0.00200368	21	16.5499	16.5416	16.5396	0.00829711	-0.00205006	0.00829711	0.00205006	21	8.51875	9.57978	8.20115	-1.06103	-1.37863	1.06103	1.37863
	14_2	2	21	5.6909	5.68004	5.66982	0.0108619	-0.0102139	0.0108619	0.0102139	21	8.42928	8.57216	8.67426	-0.142872	0.102102	0.142872	0.102102	21	-0.522156	1.69744	1.061	-2.21959	-0.636439	2.21959	0.636439
	15_2	2	21	model couldn't explain the data	7.84712	7.87355	#VALUE!	0.0264362	#VALUE!	0.0264362	21	12.3711	12.3499	12.3274	0.0211852	-0.0224805	0.0211852	0.0224805	21	11.6992	11.9151	11.8547	-0.215838	-0.0603689	0.215838	0.0603689
	16_2	2	21	10.7133	10.712	10.7103	0.00122632	-0.00174843	0.00122632	0.00174843	21	10.2701	10.1491	10.0189	0.121033	-0.130235	0.121033	0.130235	21	13.5307	13.5589	13.4804	-0.0281535	-0.0784575	0.0281535	0.0784575
	17_2	2	21	10.5958	10.5818	10.5681	0.0139792	-0.0137326	0.0139792	0.0137326	21	14.2531	14.2531	14.2531	1.88947e-05	1.30197e-06	1.88947e-05	1.30197e-06	21	11.9437	13.5918	13.8098	-1.64809	0.217983	1.64809	0.217983
	18_2	2	21	model couldn't explain the data	10.9851	11.5594	#VALUE!	0.574304	#VALUE!	0.574304	21	19.0381	19.0362	19.0341	0.00186125	-0.00209574	0.00186125	0.00209574	21	14.4793	14.9324	15.73	-0.453118	0.797518	0.453118	0.797518
	19_2	2	21	13.3084	13.2869	13.2641	0.0214052	-0.0228249	0.0214052	0.0228249	21	13.568	16.6418	16.706	-3.07383	0.0641981	3.07383	0.0641981	21	14.9694	14.9269	14.645	0.0425306	-0.281904	0.0425306	0.281904
	20_2	2	21	13.9148	13.9292	13.9437	-0.0143404	0.0145088	0.0143404	0.0145088	21	14.9996	14.9942	14.9869	0.00541067	-0.00730255	0.00541067	0.00730255	21	16.7231	16.0175	16.377	0.705635	0.359527	0.705635	0.359527
	21_2	2	21	13.8184	13.7806	13.7404	0.0378098	-0.040191	0.0378098	0.040191	21	15.8104	15.8092	15.808	0.00115271	-0.00127962	0.00115271	0.00127962	21	17.3322	17.2231	17.2868	0.109136	0.0636903	0.109136	0.0636903
	22_2	2	21	11.4589	11.43	11.4003	0.0288138	-0.02974	0.0288138	0.02974	21	16.3279	16.3278	16.3263	0.000141625	-0.00147746	0.000141625	0.00147746	21	19.6437	19.6005	19.6111	0.0432887	0.0106888	0.0432887	0.0106888
	23_2	2	21	model couldn't explain the data	10.1653	9.74099	#VALUE!	-0.424305	#VALUE!	0.424305	21	17.8746	17.7982	17.7092	0.0763979	-0.0889877	0.0763979	0.0889877	21	19.8061	19.9024	19.7566	-0.0962824	-0.145777	0.0962824	0.145777
	24_2	2	21	model couldn't explain the data	12.9262	13.2297	#VALUE!	0.303514	#VALUE!	0.303514	21	17.9369	17.9371	17.9367	-0.000192865	-0.000443488	0.000192865	0.000443488	21	17.4259	17.2744	16.6826	0.151425	-0.591794	0.151425	0.591794
	25_2	2	21	8.44628	8.45997	8.4736	-0.013684	0.0136274	0.013684	0.0136274	21	18.9685	18.9144	18.8551	0.0541181	-0.0593449	0.0541181	0.0593449	21	20.9941	20.4452	20.3673	0.548923	-0.0778339	0.548923	0.0778339
	26_2	2	21	14.7569	14.7194	14.6794	0.0374475	-0.0400399	0.0374475	0.0400399	21	17.3614	17.3521	17.3421	0.00929943	-0.00998886	0.00929943	0.00998886	21	17.2637	17.0902	17.5369	0.17352	0.446674	0.17352	0.446674
	27_2	2	21	14.1781	14.1276	14.0744	0.0504795	-0.0531738	0.0504795	0.0531738	21	19.8766	18.5156	18.4429	1.36094	-0.0727147	1.36094	0.0727147	21	16.2329	16.8939	16.6845	-0.66095	-0.209355	0.66095	0.209355
	28_2	2	21	14.0324	14.0154	13.9966	0.0170305	-0.0187232	0.0170305	0.0187232	21	17.1806	17.1806	17.1806	-2.2656e-05	8.98896e-06	2.2656e-05	8.98896e-06	21	17.7805	17.745	17.6476	0.0355169	-0.0973947	0.0355169	0.0973947
	29_2	2	21	13.5021	13.4883	13.4732	0.0137715	-0.0150796	0.0137715	0.0150796	21	17.2199	17.1555	17.0856	0.0643868	-0.0698966	0.0643868	0.0698966	21	19.1979	19.9381	18.9045	-0.740215	-1.03358	0.740215	1.03358
	30_2	2	21	14.0299	14.018	14.0041	0.0119241	-0.0139238	0.0119241	0.0139238	21	16.3719	16.3701	16.3681	0.00183276	-0.00201493	0.00183276	0.00201493	21	20.1099	19.993	20.1997	0.116943	0.206727	0.116943	0.206727
	31_2	2	21	13.5547	13.5922	13.6304	-0.0375548	0.0382233	0.0375548	0.0382233	21	18.7924	18.7938	18.7933	-0.00139749	-0.000444094	0.00139749	0.000444094	21	17.5464	17.7657	17.9768	-0.219336	0.211047	0.219336	0.211047
	32_2	2	21	14.0597	14.0493	14.0378	0.0103538	-0.0115144	0.0103538	0.0115144	21	15.6071	15.6178	15.629	-0.0106963	0.0112812	0.0106963	0.0112812	21	21.78	20.179	21.7759	1.60102	1.5969	1.60102	1.5969
	33_2	2	21	12.114	12.1207	12.127	-0.00668288	0.00633165	0.00668288	0.00633165	21	21.2465	21.2157	21.1762	0.0308238	-0.0394976	0.0308238	0.0394976	21	21.9493	21.7156	21.8058	0.233729	0.0902247	0.233729	0.0902247
	34_2	2	21	15.8609	15.8219	15.7805	0.0390308	-0.0413746	0.0390308	0.0413746	21	16.5906	18.7166	18.7166	-2.12596	-1.27164e-05	2.12596	1.27164e-05	21	21.1645	21.3481	21.054	-0.18352	-0.294013	0.18352	0.294013
	35_2	2	21	model couldn't explain the data	16.5079	16.7295	#VALUE!	0.22163	#VALUE!	0.22163	21	20.2275	20.227	20.2268	0.000435253	-0.000227213	0.000435253	0.000227213	21	18.9133	18.9876	19.1725	-0.0742944	0.184919	0.0742944	0.184919
	36_2	2	21	15.503	15.4787	15.4528	0.0242352	-0.025958	0.0242352	0.025958	21	21.1614	21.179	21.1974	-0.0175699	0.0184805	0.0175699	0.0184805	21	20.6117	20.6867	20.4086	-0.0749738	-0.278146	0.0749738	0.278146
	37_2	2	21	13.3854	13.3407	13.2933	0.0447108	-0.0474682	0.0447108	0.0474682	21	21.8668	21.8599	21.8513	0.00688198	-0.0086076	0.00688198	0.0086076	21	22.7994	22.7475	23.1104	0.0518631	0.362849	0.0518631	0.362849
	38_2	2	21	15.9998	15.9779	15.9538	0.0219435	-0.0240538	0.0219435	0.0240538	21	20.1179	20.1167	20.1152	0.00115085	-0.00152583	0.00115085	0.00152583	21	22.6114	22.3983	22.486	0.213064	0.0877037	0.213064	0.0877037
	39_2	2	21	12.2082	12.1681	12.1256	0.0401668	-0.0424248	0.0401668	0.0424248	21	22.3297	22.3105	22.2894	0.0191501	-0.0211759	0.0191501	0.0211759	21	24.0237	23.9939	23.9802	0.0297606	-0.0137317	0.0297606	0.0137317
	40_2	2	21	15.392	15.3606	15.3263	0.0314335	-0.0343236	0.0314335	0.0343236	21	20.8855	20.8904	20.896	-0.00498386	0.00552573	0.00498386	0.00552573	21	22.2963	22.0507	22.1656	0.245603	0.114882	0.245603	0.114882
	41_2	2	21	model couldn't explain the data	18.9035	18.8678	#VALUE!	-0.0356985	#VALUE!	0.0356985	21	20.2365	20.2382	20.2374	-0.00169938	-0.000802259	0.00169938	0.000802259	21	19.8444	20.0403	19.9686	-0.195948	-0.071735	0.195948	0.071735
	42_2	2	21	13.6552	13.5944	13.5307	0.0608108	-0.0637209	0.0608108	0.0637209	21	22.9788	22.9605	22.9407	0.0182541	-0.0198814	0.0182541	0.0198814	21	23.9602	23.4515	23.0483	0.508689	-0.403185	0.508689	0.403185
	43_2	2	21	13.7122	13.6793	13.6453	0.0328323	-0.0340475	0.0328323	0.0340475	21	22.5584	22.5583	22.5581	0.000135886	-0.000152083	0.000135886	0.000152083	21	23.9363	23.0835	23.6423	0.852791	0.55881	0.852791	0.55881
	44_2	2	21	14.3528	14.3108	14.2665	0.0420259	-0.0442777	0.0420259	0.0442777	21	23.0568	23.0547	23.0574	0.00215058	0.0027422	0.00215058	0.0027422	21	23.399	23.9986	24.0053	-0.59954	0.00673606	0.59954	0.00673606
	45_2	2	21	model couldn't explain the data	18.5064	18.5177	#VALUE!	0.0112933	#VALUE!	0.0112933	21	22.6998	22.6998	22.6998	-3.64886e-06	-9.52698e-06	3.64886e-06	9.52698e-06	21	20.5972	20.6129	20.4835	-0.015699	-0.129427	0.015699	0.129427
	46_2	2	21	13.7182	13.6778	13.6352	0.0403996	-0.04262	0.0403996	0.04262	21	23.3681	23.3603	23.3517	0.00775152	-0.00858354	0.00775152	0.00858354	21	25.4497	25.4233	25.332	0.026381	-0.0913099	0.026381	0.0913099
	47_2	2	21	17.4226	17.3865	17.3469	0.036124	-0.0395764	0.036124	0.0395764	21	21.7135	21.7147	21.7151	-0.00123436	0.000342896	0.00123436	0.000342896	21	23.6759	23.5915	23.4316	0.0843529	-0.15991	0.0843529	0.15991
	48_2	2	21	model couldn't explain the data	14.2154	14.5104	#VALUE!	0.295042	#VALUE!	0.295042	21	22.0155	24.7143	24.9378	-2.69878	0.223554	2.69878	0.223554	21	23.7375	23.6683	23.6683	0.0691623	3.72849e-05	0.0691623	3.72849e-05
	49_2	2	21	12.3451	12.3586	12.3733	-0.0135087	0.0146752	0.0135087	0.0146752	21	24.3904	24.3725	24.3494	0.0178461	-0.0231272	0.0178461	0.0231272	21	26.1408	26.0856	26.0793	0.0551749	-0.00639367	0.0551749	0.00639367
	50_2	2	21	18.3383	18.3124	18.2843	0.0259255	-0.0281128	0.0259255	0.0281128	21	23.217	23.2191	23.2173	-0.00210355	-0.00177835	0.00210355	0.00177835	21	21.4745	21.2329	21.1671	0.241609	-0.0657882	0.241609	0.0657882
	51_2	2	21	13.0107	13.0205	13.0302	-0.00980868	0.00968248	0.00980868	0.00968248	21	26.185	26.1841	26.1794	0.000910324	-0.00465374	0.000910324	0.00465374	21	21.6462	24.5922	23.6277	-2.946	-0.964517	2.946	0.964517
	52_2	2	21	model couldn't explain the data	11.7773	11.2966	#VALUE!	-0.480616	#VALUE!	0.480616	21	25.3299	25.3235	25.3215	0.0064063	-0.00202705	0.0064063	0.00202705	21	26.4523	26.453	26.46	-0.000658614	0.00702902	0.000658614	0.00702902
	53_2	2	21	13.4209	13.3426	13.2611	0.0782633	-0.0815253	0.0782633	0.0815253	21	25.1857	25.1848	25.1837	0.000922172	-0.00113528	0.000922172	0.00113528	21	26.2665	26.3127	26.2054	-0.0462604	-0.107279	0.0462604	0.107279
	54_2	2	21	12.3175	12.2903	12.262	0.0271387	-0.0283096	0.0271387	0.0283096	21	26.5285	26.5276	26.5267	0.000878375	-0.000881652	0.000878375	0.000881652	21	26.2758	26.2774	26.2763	-0.00158498	-0.00110198	0.00158498	0.00110198
	55_2	2	21	13.4657	13.4306	13.3934	0.0350933	-0.0372822	0.0350933	0.0372822	21	24.7856	24.782	24.7786	0.00364455	-0.00340784	0.00364455	0.00340784	21	26.9208	27.0073	27.0001	-0.0864883	-0.0072341	0.0864883	0.0072341
	56_2	2	21	12.2593	12.2476	12.2347	0.0116948	-0.0128598	0.0116948	0.0128598	21	26.4116	26.4103	26.4073	0.00139531	-0.00296576	0.00139531	0.00296576	21	26.9013	26.8987	26.9027	0.00260231	0.00400088	0.00260231	0.00400088
	57_2	2	21	model couldn't explain the data	11.5047	11.4932	#VALUE!	-0.0115088	#VALUE!	0.0115088	21	26.7231	26.7107	26.6968	0.0124442	-0.0138248	0.0124442	0.0138248	21	27.6359	27.6754	27.6982	-0.0395837	0.0227919	0.0395837	0.0227919
	58_2	2	21	15.5819	15.5509	15.5177	0.0309737	-0.0332259	0.0309737	0.0332259	21	25.5554	25.555	25.5547	0.000326841	-0.000357633	0.000326841	0.000357633	21	28.0328	26.0051	25.9656	2.02764	-0.0395314	2.02764	0.0395314
	59_2	2	21	model couldn't explain the data	14.7841	15.0239	#VALUE!	0.239824	#VALUE!	0.239824	21	27.0572	27.0317	27.0074	0.0255513	-0.0242628	0.0255513	0.0242628	21	26.1564	26.4785	26.6612	-0.322098	0.18276	0.322098	0.18276
	60_2	2	21	16.1589	16.1169	16.0724	0.0419841	-0.0444949	0.0419841	0.0444949	21	26.0456	26.0618	26.0932	-0.0162012	0.0314205	0.0162012	0.0314205	21	26.0377	26.3298	26.6775	-0.292159	0.347718	0.292159	0.347718
	61_2	2	21	15.84	15.7954	15.7477	0.0445608	-0.0476916	0.0445608	0.0476916	21	25.7443	25.7668	25.7911	-0.0225035	0.0242783	0.0225035	0.0242783	21	26.6971	26.9812	26.6005	-0.28412	-0.38067	0.28412	0.38067
	62_2	2	21	15.8958	15.8527	15.8066	0.0430509	-0.0460861	0.0430509	0.0460861	21	26.3557	26.3534	26.3515	0.00221814	-0.0019575	0.00221814	0.0019575	21	26.505	26.5116	26.5079	-0.00661556	-0.00367935	0.00661556	0.00367935
	63_2	2	21	13.6192	13.596	13.5717	0.0231276	-0.0242971	0.0231276	0.0242971	21	27.0488	27.0476	27.0462	0.00119813	-0.00134468	0.00119813	0.00134468	21	28.5271	28.5279	28.5307	-0.000812115	0.00279851	0.000812115	0.00279851
	64_2	2	21	16.083	16.0413	15.9973	0.0417253	-0.0439259	0.0417253	0.0439259	21	26.2034	26.199	26.1925	0.0043543	-0.00650892	0.0043543	0.00650892	21	27.1296	27.1408	27.1351	-0.0111661	-0.00565854	0.0111661	0.00565854
	65_2	2	21	15.6645	15.6478	15.6295	0.0167001	-0.0183422	0.0167001	0.0183422	21	27.7379	27.7366	27.7354	0.00122641	-0.00126087	0.00122641	0.00126087	21	25.9854	25.7616	26.051	0.223756	0.289363	0.223756	0.289363
	66_2	2	21	15.4518	15.3817	15.308	0.0700371	-0.0737064	0.0700371	0.0737064	21	27.7396	27.7391	27.7384	0.000553499	-0.000629931	0.000553499	0.000629931	21	26.5353	26.5799	26.5612	-0.0445784	-0.0186653	0.0445784	0.0186653
	67_2	2	21	model couldn't explain the data	14.063	14.0008	#VALUE!	-0.0621935	#VALUE!	0.0621935	21	28.0048	27.9961	27.9941	0.00869404	-0.00206526	0.00869404	0.00206526	21	28.3846	28.3853	28.3839	-0.000662239	-0.00137931	0.000662239	0.00137931
	68_2	2	21	model couldn't explain the data	14.001	14.0065	#VALUE!	0.00550876	#VALUE!	0.00550876	21	28.6489	28.6487	28.6483	0.000263018	-0.000310011	0.000263018	0.000310011	21	28.4254	28.4364	28.4187	-0.0110145	-0.0176373	0.0110145	0.0176373
	69_2	2	21	14.338	14.3194	14.2992	0.0185414	-0.0202173	0.0185414	0.0202173	21	28.1277	28.1237	28.1201	0.00402882	-0.00362832	0.00402882	0.00362832	21	28.983	28.9864	28.9802	-0.00343232	-0.00621421	0.00343232	0.00621421
	70_2	2	21	14.87	14.8315	14.7907	0.038497	-0.0407524	0.038497	0.0407524	21	28.2395	28.2338	28.2278	0.00564612	-0.00604725	0.00564612	0.00604725	21	29.4335	29.4674	29.1454	-0.0338895	-0.321988	0.0338895	0.321988
	71_2	2	21	model couldn't explain the data	16.7621	16.7161	#VALUE!	-0.0460671	#VALUE!	0.0460671	21	27.7507	27.75	27.749	0.000757992	-0.000931643	0.000757992	0.000931643	21	27.61	27.6123	27.5589	-0.00231766	-0.0534489	0.00231766	0.0534489
	72_2	2	21	14.2235	14.1836	14.1419	0.0399534	-0.0416303	0.0399534	0.0416303	21	28.8246	28.8243	28.8241	0.000281469	-0.00027861	0.000281469	0.00027861	21	29.4522	29.468	29.4523	-0.0158523	-0.0156837	0.0158523	0.0156837
	73_2	2	21	14.7291	14.6996	14.6686	0.0294668	-0.0309661	0.0294668	0.0309661	21	29.6298	29.6224	29.6152	0.00738025	-0.00714472	0.00738025	0.00714472	21	30.039	30.0373	30.0417	0.00171053	0.00448078	0.00171053	0.00448078
	74_2	2	21	15.4415	15.4187	15.3942	0.0227372	-0.0244872	0.0227372	0.0244872	21	29.613	29.608	29.6021	0.00498429	-0.00594961	0.00498429	0.00594961	21	30.3772	30.3862	30.3883	-0.00899797	0.00211856	0.00899797	0.00211856
	75_2	2	21	18.0433	18.002	17.9577	0.0412883	-0.0442999	0.0412883	0.0442999	21	29.6425	29.6431	29.6441	-0.000620082	0.000999902	0.000620082	0.000999902	21	30.4883	30.4857	30.4941	0.00260362	0.00833572	0.00260362	0.00833572
	76_2	2	21	20.3409	20.2976	20.2502	0.0433517	-0.0473193	0.0433517	0.0473193	21	30.0322	30.0321	30.0321	9.85074e-07	-4.83842e-07	9.85074e-07	4.83842e-07	21	30.221	29.7212	30.2416	0.499898	0.520495	0.499898	0.520495
	77_2	2	21	20.8943	20.8319	20.7669	0.0623511	-0.0650085	0.0623511	0.0650085	21	34.9117	34.9054	34.8962	0.00620977	-0.00924857	0.00620977	0.00924857	21	33.1007	33.0541	33.0981	0.0465657	0.0439401	0.0465657	0.0439401
	1_3	3	21	8.45329	8.46011	8.46659	-0.00681278	0.00647992	0.00681278	0.00647992	21	8.90601	8.87292	8.84077	0.0330882	-0.0652348	0.0330882	0.0652348	19	9.37001	9.1903	9.69539	-0.17971	0.505082	0.17971	0.505082
	2_3	3	21	8.2246	8.21557	8.20512	0.00903776	-0.0104515	0.00903776	0.0104515	21	17.312	17.3193	17.3259	-0.00728665	0.0138784	0.00728665	0.0138784	19	18.3105	18.1812	18.2635	-0.129309	0.0823032	0.129309	0.0823032
	3_3	3	21	model couldn't explain the data	2.18404	2.4679	#VALUE!	0.283861	#VALUE!	0.283861	21	10.573	10.5928	10.4598	-0.0197421	-0.113286	0.0197421	0.113286	20	15.3596	15.4699	15.4504	0.11029	-0.0195444	0.11029	0.0195444
	4_3	3	21	model couldn't explain the data	7.09118	7.40522	#VALUE!	0.314046	#VALUE!	0.314046	21	model couldn't explain the data	17.5423	17.6809	#VALUE!	#VALUE!	#VALUE!	#VALUE!	20	16.2592	16.6824	17.3501	0.423208	0.667607	0.423208	0.667607
	5_3	3	21	11.9009	11.8792	11.8562	0.0216928	-0.0230187	0.0216928	0.0230187	21	9.66389	21.7328	21.914	-12.0689	12.2501	12.0689	12.2501	20	23.1852	23.0207	23.1014	-0.164481	0.0807451	0.164481	0.0807451
	6_3	3	21	model couldn't explain the data	7.08511	7.37994	#VALUE!	0.294825	#VALUE!	0.294825	21	28.3957	28.391	28.3865	0.00462436	-0.00910892	0.00462436	0.00910892	20	26.4639	26.4424	26.447	-0.0215379	0.00466392	0.0215379	0.00466392
	7_3	3	21	5.40591	5.40828	5.41051	-0.00237319	0.00222352	0.00237319	0.00222352	21	6.36012	6.3918	6.42321	-0.0316785	0.0630865	0.0316785	0.0630865	20	6.97027	7.24942	7.00199	0.279146	-0.247425	0.279146	0.247425
	8_3	3	21	9.40342	9.38833	9.37188	0.0150906	-0.0164482	0.0150906	0.0164482	21	8.20987	9.24701	9.50461	-1.03714	1.29473	1.03714	1.29473	21	7.84637	7.81511	8.15036	-0.0312554	0.335245	0.0312554	0.335245
	9_3	3	21	9.00245	8.99504	8.98692	0.00741367	-0.00811824	0.00741367	0.00811824	21	10.2081	10.2165	10.2234	-0.00837901	0.015252	0.00837901	0.015252	21	-4.71781	4.17978	-	8.89759	#VALUE!	8.89759	#VALUE!
	10_3	3	21	5.75487	5.76563	5.77589	-0.0107596	0.0102592	0.0107596	0.0102592	21	7.49911	7.48325	7.46668	0.0158612	-0.032431	0.0158612	0.032431	21	5.19204	5.09531	4.69475	-0.0967286	-0.400563	0.0967286	0.400563
	11_3	3	21	4.2144	4.21312	4.21186	0.00128675	-0.00126182	0.00128675	0.00126182	21	7.57966	7.53913	7.49524	0.0405262	-0.0844147	0.0405262	0.0844147	21	8.84998	8.85779	8.90518	0.00780649	0.0473897	0.00780649	0.0473897
	12_3	3	21	7.47624	7.54463	7.61185	-0.0683925	0.0672111	0.0683925	0.0672111	21	13.543	13.5277	13.5136	0.0152721	-0.0293317	0.0152721	0.0293317	21	1.35927	1.52114	1.61835	0.161872	0.0972134	0.161872	0.0972134
	13_3	3	21	7.82139	7.8262	7.83227	-0.00480133	0.00607056	0.00480133	0.00607056	21	6.77978	6.7801	6.7803	-0.00031051	0.00051052	0.00031051	0.00051052	21	12.1411	11.836	11.7688	-0.305041	-0.067232	0.305041	0.067232
	14_3	3	21	8.31031	8.33067	8.3496	-0.020359	0.0189293	0.020359	0.0189293	21	12.4522	12.4907	12.5184	-0.0384375	0.0661533	0.0384375	0.0661533	21	5.84258	4.0291	3.77311	-1.81348	-0.255994	1.81348	0.255994
	15_3	3	21	8.99783	9.00787	9.01801	-0.0100428	0.0101381	0.0100428	0.0101381	21	14.0053	14.051	14.0895	-0.0457718	0.0842084	0.0457718	0.0842084	21	4.02637	1.44029	1.91373	-2.58607	0.473434	2.58607	0.473434
	16_3	3	21	5.87091	5.88559	5.89982	-0.0146876	0.0142294	0.0146876	0.0142294	21	11.2374	11.1578	11.0724	0.0795973	-0.164977	0.0795973	0.164977	21	11.7108	10.6833	10.7336	-1.02753	0.0502861	1.02753	0.0502861
	17_3	3	21	3.29836	3.34048	3.38506	-0.0421219	0.0445796	0.0421219	0.0445796	21	12.0602	12.0427	12.026	0.0175334	-0.034291	0.0175334	0.034291	21	13.3381	12.4667	13.0685	-0.871353	0.601815	0.871353	0.601815
	18_3	3	21	4.4487	4.51999	4.58954	-0.0712847	0.0695583	0.0712847	0.0695583	21	12.0665	12.0638	12.0615	0.00270304	-0.00503606	0.00270304	0.00503606	21	12.7061	12.901	12.5003	0.194822	-0.400704	0.194822	0.400704
	19_3	3	21	10.781	10.7686	10.7551	0.0124573	-0.0134361	0.0124573	0.0134361	21	11.1196	11.1377	11.155	-0.0180627	0.035368	0.0180627	0.035368	21	7.8423	7.77395	7.63972	-0.0683499	-0.134232	0.0683499	0.134232
	20_3	3	21	8.11455	8.13272	8.14934	-0.0181657	0.0166188	0.0181657	0.0166188	21	11.2135	11.2151	11.2143	-0.001659	0.000809978	0.001659	0.000809978	21	11.2254	11.3323	11.4459	0.106956	0.113552	0.106956	0.113552
	21_3	3	21	8.60309	8.59894	8.5941	0.00414465	-0.00484421	0.00414465	0.00484421	21	11.9268	11.9196	11.9105	0.00719927	-0.0163689	0.00719927	0.0163689	21	11.9278	12.369	12.2771	0.441253	-0.0919211	0.441253	0.0919211
	22_3	3	21	9.02575	9.00945	8.99259	0.016308	-0.016854	0.016308	0.016854	21	12.2343	12.2324	12.2291	0.00191135	-0.00527144	0.00191135	0.00527144	21	11.5155	11.376	10.4856	-0.139416	-0.890454	0.139416	0.890454
	23_3	3	21	6.59239	6.58746	6.58268	0.00493892	-0.00477208	0.00493892	0.00477208	21	12.8809	12.8699	12.8555	0.010998	-0.0254636	0.010998	0.0254636	21	13.9157	13.9711	13.6381	0.0553562	-0.333014	0.0553562	0.333014
	24_3	3	21	10.5562	10.544	10.5306	0.012202	-0.0133883	0.012202	0.0133883	21	12.3694	12.359	12.3468	0.0104524	-0.0226564	0.0104524	0.0226564	21	10.5849	10.6793	10.9562	0.0944087	0.276924	0.0944087	0.276924
	25_3	3	21	9.63222	9.63096	9.62952	0.00126174	-0.00144001	0.00126174	0.00144001	21	12.393	12.3983	12.4024	-0.00529182	0.0093651	0.00529182	0.0093651	21	11.4477	11.8892	12.1688	0.441536	0.279573	0.441536	0.279573
	26_3	3	21	12.088	12.0513	12.0134	0.0367859	-0.0378196	0.0367859	0.0378196	21	11.6914	11.6784	11.6632	0.0130725	-0.028179	0.0130725	0.028179	21	10.3898	10.8063	10.2377	0.416508	-0.56861	0.416508	0.56861
	27_3	3	21	6.69516	6.74219	6.78663	-0.0470305	0.0444429	0.0470305	0.0444429	21	12.847	12.807	12.7684	0.0400048	-0.0786748	0.0400048	0.0786748	21	14.6666	14.8338	14.6513	0.167239	-0.182583	0.167239	0.182583
	28_3	3	21	8.28883	8.31165	8.33326	-0.0228186	0.0216107	0.0228186	0.0216107	21	11.6579	11.6972	11.7377	-0.0392776	0.0797779	0.0392776	0.0797779	21	11.8685	10.8619	15.7332	-1.00663	4.87133	1.00663	4.87133
	29_3	3	21	9.68628	9.70123	9.71678	-0.0149487	0.0155541	0.0149487	0.0155541	21	16.4518	16.4326	16.4137	0.0192693	-0.0381723	0.0192693	0.0381723	21	11.7134	11.8829	10.5477	0.16951	-1.33517	0.16951	1.33517
	30_3	3	21	10.3437	10.3231	10.3008	0.0206207	-0.0222561	0.0206207	0.0222561	21	12.1483	12.1478	12.1473	0.000438486	-0.000917297	0.000438486	0.000917297	21	16.2089	16.174	15.9812	-0.0348695	-0.192831	0.0348695	0.192831
	31_3	3	21	9.11642	9.1146	9.11229	0.00181191	-0.00231266	0.00181191	0.00231266	21	15.6392	15.596	15.5492	0.0432489	-0.0899738	0.0432489	0.0899738	21	15.4648	15.3742	15.229	-0.0906225	-0.14519	0.0906225	0.14519
	32_3	3	21	9.62286	9.61939	9.61587	0.00346797	-0.00351487	0.00346797	0.00351487	21	15.7557	15.7599	15.7625	-0.00426139	0.00682886	0.00426139	0.00682886	21	15.1603	16.4128	15.4674	1.25244	-0.945362	1.25244	0.945362
	33_3	3	21	9.37397	9.34859	9.32184	0.0253822	-0.0267508	0.0253822	0.0267508	21	16.0301	16.0186	16.0121	0.0114749	-0.0180222	0.0114749	0.0180222	21	17.3444	17.2237	17.4965	-0.120689	0.272756	0.120689	0.272756
	34_3	3	21	10.7273	10.7392	10.7493	-0.0119061	0.0100931	0.0119061	0.0100931	21	17.4075	17.4071	17.4139	0.00040279	0.00636786	0.00040279	0.00636786	21	16.0668	16.0678	15.9582	0.000929848	-0.109591	0.000929848	0.109591
	35_3	3	21	7.90676	7.90968	7.91298	-0.00292346	0.00330005	0.00292346	0.00330005	21	17.5045	17.5001	17.4985	0.00445974	-0.00602003	0.00445974	0.00602003	21	20.3638	20.3366	20.4895	-0.0271977	0.152855	0.0271977	0.152855
	36_3	3	21	10.3901	10.3771	10.3627	0.0130468	-0.0144076	0.0130468	0.0144076	21	14.93	14.9299	14.9296	0.000137223	-0.000424709	0.000137223	0.000424709	21	20.4587	20.8525	20.7507	0.393867	-0.101811	0.393867	0.101811
	37_3	3	21	10.0054	9.98107	9.9548	0.0243051	-0.0262733	0.0243051	0.0262733	21	18.5724	18.5668	18.5611	0.00566168	-0.0113215	0.00566168	0.0113215	21	17.8215	17.8307	18.057	0.00921625	0.226251	0.00921625	0.226251
	38_3	3	21	10.5231	10.5136	10.5033	0.00943099	-0.0103491	0.00943099	0.0103491	21	16.4073	16.3856	16.3617	0.0217608	-0.0456195	0.0217608	0.0456195	21	20.3561	20.404	20.5163	0.047929	0.112312	0.047929	0.112312
	39_3	3	21	8.8105	8.8009	8.7901	0.00960875	-0.0107983	0.00960875	0.0107983	21	21.3918	21.3696	21.344	0.0221549	-0.0477636	0.0221549	0.0477636	21	19.0753	18.6967	17.2224	-0.37854	-1.47431	0.37854	1.47431
	40_3	3	21	10.8911	10.8653	10.8386	0.0257944	-0.0267119	0.0257944	0.0267119	21	18.8527	18.8398	18.8293	0.0129439	-0.0234867	0.0129439	0.0234867	21	18.2011	17.6258	18.2028	-0.57526	0.576924	0.57526	0.576924
	41_3	3	21	8.26892	8.30793	8.34655	-0.0390041	0.0386284	0.0390041	0.0386284	21	20.0541	20.0619	20.0693	-0.00783082	0.0152573	0.00783082	0.0152573	21	19.9104	19.6428	19.0629	-0.267639	-0.579841	0.267639	0.579841
	42_3	3	21	8.95167	8.95672	8.96167	-0.00504945	0.00495772	0.00504945	0.00495772	21	20.4252	20.422	20.4174	0.00322248	-0.00784991	0.00322248	0.00784991	21	19.4962	18.758	18.8816	-0.738209	0.123595	0.738209	0.123595
	43_3	3	21	9.48861	9.48729	9.48553	0.00132403	-0.0017616	0.00132403	0.0017616	21	19.5534	19.5534	19.5533	3.46773e-05	-8.77433e-05	3.46773e-05	8.77433e-05	21	22.2059	20.1358	21.7266	-2.07008	1.59078	2.07008	1.59078
	44_3	3	21	11.2391	11.2223	11.204	0.0168124	-0.0182735	0.0168124	0.0182735	21	19.8493	19.8456	19.8405	0.00374904	-0.00887875	0.00374904	0.00887875	21	17.9303	17.6484	18.5875	-0.281871	0.939107	0.281871	0.939107
	45_3	3	21	8.39758	8.38903	8.37956	0.00854991	-0.00947434	0.00854991	0.00947434	21	20.4588	20.4511	20.4432	0.00775687	-0.0155886	0.00775687	0.0155886	21	21.0348	21.0588	20.4412	0.0239766	-0.617613	0.0239766	0.617613
	46_3	3	21	14.4823	14.4616	14.4389	0.020753	-0.0226993	0.020753	0.0226993	21	21.9362	21.9299	21.9267	0.00624169	-0.00942154	0.00624169	0.00942154	21	17.3508	13.8271	16.5168	-3.52367	2.68964	3.52367	2.68964
	47_3	3	21	10.3524	10.3247	10.2961	0.0276409	-0.0286719	0.0276409	0.0286719	21	20.2995	20.2905	20.2813	0.00901685	-0.0182417	0.00901685	0.0182417	21	19.8223	20.2228	20.413	0.400515	0.190194	0.400515	0.190194
	48_3	3	21	10.3577	10.3489	10.3393	0.00886282	-0.00960055	0.00886282	0.00960055	21	21.1576	21.1563	21.1545	0.00127989	-0.00306713	0.00127989	0.00306713	21	20.4181	20.7457	20.3372	0.327678	-0.408491	0.327678	0.408491
	49_3	3	21	8.22717	8.20797	8.18856	0.0191913	-0.0194157	0.0191913	0.0194157	21	24.4502	24.4297	24.2856	0.0204848	-0.164661	0.0204848	0.164661	21	25.1927	17.051	23.677	-8.14161	6.62593	8.14161	6.62593
	50_3	3	21	9.1177	9.10615	9.09297	0.0115515	-0.0131811	0.0115515	0.0131811	21	21.381	21.3698	21.3565	0.0112207	-0.0244793	0.0112207	0.0244793	21	23.5574	23.6737	23.3929	0.116249	-0.280812	0.116249	0.280812
	51_3	3	21	7.91928	7.91321	7.90788	0.00606869	-0.00532645	0.00606869	0.00532645	21	20.8336	20.9304	20.8892	-0.0967673	0.0556428	0.0967673	0.0556428	21	22.7215	22.3223	22.8666	-0.399195	0.544233	0.399195	0.544233
	52_3	3	21	7.84735	7.88326	7.91623	-0.035902	0.0329746	0.035902	0.0329746	21	21.304	21.2843	21.2667	0.0197224	-0.0372946	0.0197224	0.0372946	21	24.5009	24.4828	24.5085	-0.0181475	0.0257141	0.0181475	0.0257141
	53_3	3	21	7.55427	7.52571	7.49648	0.0285599	-0.0292323	0.0285599	0.0292323	21	23.9283	23.926	23.9236	0.00227495	-0.00468226	0.00227495	0.00468226	21	23.8852	23.7917	22.7311	-0.0934839	-1.06062	0.0934839	1.06062
	54_3	3	21	10.8735	10.8697	10.8638	0.00383126	-0.00591442	0.00383126	0.00591442	21	20.6587	20.6592	20.6678	-0.000508536	0.00910125	0.000508536	0.00910125	21	24.5455	24.6505	24.1644	0.104975	-0.48605	0.104975	0.48605
	55_3	3	21	11.0509	11.0193	10.9861	0.0316432	-0.0331817	0.0316432	0.0331817	21	21.6409	21.6533	21.6654	-0.012382	0.0245104	0.012382	0.0245104	21	23.9636	23.8011	23.8711	-0.162443	0.0700146	0.162443	0.0700146
	56_3	3	21	10.8795	10.8693	10.8582	0.0102122	-0.0111334	0.0102122	0.0111334	21	22.5091	22.5367	22.5536	-0.027528	0.0444834	0.027528	0.0444834	21	24.2162	24.2364	24.2816	0.0201926	0.0452356	0.0201926	0.0452356
	57_3	3	21	10.0226	10.004	9.98367	0.0185741	-0.0203614	0.0185741	0.0203614	21	24.2885	24.2902	24.2993	-0.00166818	0.010761	0.00166818	0.010761	21	23.8791	23.7108	23.755	-0.168277	0.0441461	0.168277	0.0441461
	58_3	3	21	9.26367	9.24554	9.22671	0.0181319	-0.018835	0.0181319	0.018835	21	24.1355	24.1343	24.1348	0.00121237	-0.000761722	0.00121237	0.000761722	21	24.6443	24.545	23.4699	-0.0993399	-1.07507	0.0993399	1.07507
	59_3	3	21	8.86795	8.85013	8.83178	0.0178186	-0.0183517	0.0178186	0.0183517	21	23.6076	23.5982	23.5913	0.00939644	-0.0163491	0.00939644	0.0163491	21	24.8243	26.2741	26.2394	1.44982	-0.0347352	1.44982	0.0347352
	60_3	3	21	9.50134	9.48952	9.47664	0.0118218	-0.0128822	0.0118218	0.0128822	21	22.94	22.9323	22.9312	0.00767606	-0.00876144	0.00767606	0.00876144	21	27.1984	27.1689	27.2288	-0.0295568	0.0598792	0.0295568	0.0598792
	61_3	3	21	9.77818	9.76015	9.74093	0.0180313	-0.0192257	0.0180313	0.0192257	21	24.6995	24.6872	24.6758	0.0123006	-0.0237055	0.0123006	0.0237055	21	25.5341	25.5082	25.552	-0.0258316	0.0438153	0.0258316	0.0438153
	62_3	3	21	7.94637	7.93385	7.92083	0.0125146	-0.0130184	0.0125146	0.0130184	21	24.8463	24.8382	24.8296	0.00811884	-0.016733	0.00811884	0.016733	21	26.5774	24.9025	27.2637	-1.67493	2.36121	1.67493	2.36121
	63_3	3	21	10.5035	10.5177	10.5305	-0.0142043	0.0128157	0.0142043	0.0128157	21	24.338	24.3296	24.3215	0.00842796	-0.0165098	0.00842796	0.0165098	21	25.1363	24.9065	25.2427	-0.229807	0.33627	0.229807	0.33627
	64_3	3	21	14.6164	14.5962	14.5739	0.0202769	-0.0222883	0.0202769	0.0222883	21	23.5202	23.6714	23.8009	-0.151182	0.280703	0.151182	0.280703	21	23.1995	23.406	23.431	0.206486	0.0250471	0.206486	0.0250471
	65_3	3	21	8.24512	8.23926	8.2302	0.00585691	-0.00906139	0.00585691	0.00906139	21	26.9539	26.946	26.9378	0.00789367	-0.0161133	0.00789367	0.0161133	21	26.6753	26.6932	26.6501	0.0179426	-0.0431133	0.0179426	0.0431133
	66_3	3	21	11.0882	11.0686	11.0481	0.019588	-0.0205378	0.019588	0.0205378	21	25.7694	25.7713	25.7735	-0.00191338	0.00418121	0.00191338	0.00418121	21	25.3645	26.6932	25.343	1.32876	-1.35026	1.32876	1.35026
	67_3	3	21	9.3517	9.333	9.31337	0.0186911	-0.0196352	0.0186911	0.0196352	21	27.3665	27.3692	27.3637	-0.0027634	-0.00275752	0.0027634	0.00275752	21	27.7375	27.758	27.7504	0.0204833	-0.00760994	0.0204833	0.00760994
	68_3	3	21	12.1921	12.177	12.1598	0.0151192	-0.0171824	0.0151192	0.0171824	21	24.0729	24.1086	24.1436	-0.0356503	0.0707142	0.0356503	0.0707142	21	28.4697	28.2805	28.2606	-0.189201	-0.0199368	0.189201	0.0199368
	69_3	3	21	12.7951	12.7887	12.7816	0.00636516	-0.00717238	0.00636516	0.00717238	21	26.5406	26.5347	26.53	0.0059145	-0.0106486	0.0059145	0.0106486	21	25.7924	25.8894	25.7724	0.0970403	-0.117046	0.0970403	0.117046
	70_3	3	21	11.5248	11.5111	11.496	0.0137122	-0.0151186	0.0137122	0.0151186	21	26.57	26.5784	26.5877	-0.00839203	0.0176468	0.00839203	0.0176468	21	27.1192	27.122	27.1476	0.0028623	0.0255953	0.0028623	0.0255953
	71_3	3	21	12.1953	12.1754	12.1548	0.0198758	-0.0206409	0.0198758	0.0206409	21	27.0457	26.9745	26.8978	0.0711931	-0.147849	0.0711931	0.147849	21	26.9107	26.8033	26.8352	-0.107387	0.0319333	0.107387	0.0319333
	72_3	3	21	14.2147	14.1998	14.1834	0.0149068	-0.0164382	0.0149068	0.0164382	21	25.2142	25.1858	25.1648	0.0284571	-0.0494157	0.0284571	0.0494157	21	28.0657	27.8393	27.9104	-0.226402	0.0710357	0.226402	0.0710357
	73_3	3	21	11.7007	11.685	11.6677	0.0156771	-0.0173549	0.0156771	0.0173549	21	29.6182	29.6173	29.6164	0.00087081	-0.00182103	0.00087081	0.00182103	21	27.2298	27.2298	27.2255	2.55836e-05	-0.00429349	2.55836e-05	0.00429349
	74_3	3	21	12.3967	12.3676	12.3363	0.0290603	-0.0313535	0.0290603	0.0313535	21	28.5983	28.5901	28.5806	0.00829481	-0.0177586	0.00829481	0.0177586	21	27.5811	27.6837	27.6385	0.102592	-0.0452131	0.102592	0.0452131
	75_3	3	21	8.96758	8.98119	8.96758	-0.0136017	-0.0136017	0.0136017	0.0136017	21	29.6343	29.6326	29.6315	0.00168699	-0.00284256	0.00168699	0.00284256	21	29.8386	29.8355	29.843	-0.00308455	0.00752733	0.00308455	0.00752733
	76_3	3	21	13.7834	13.7626	13.7394	0.0208741	-0.023123	0.0208741	0.023123	21	31.0342	31.0297	31.0245	0.00449307	-0.0096587	0.00449307	0.0096587	21	29.9633	29.9757	29.9845	0.0124146	0.0087562	0.0124146	0.0087562
	77_3	3	21	13.9079	13.8757	13.8415	0.0322473	-0.0341317	0.0322473	0.0341317	21	32.3478	32.344	32.3401	0.00377677	-0.00763698	0.00377677	0.00763698	21	30.4895	30.5635	30.5717	0.0740381	0.00818504	0.0740381	0.00818504
	Table S3_6: Log10 of LRs values computed by STRmixTM v.2.7 for mixtures with three estimated contributors. The “-“ represents the LRs equal to zero and for that reason, it was not possible to calculate a log10 value.
	Mixture (single contributor sample)		Number of markers	Log10 of LR values computed using drop-in frequency equal to …
			analyzed	0	0.05 (Default)	0.1
	1_3		19	9.37001	9.1903	9.69539
	2_3		19	18.3105	18.1812	18.2635
	3_3		20	15.3596	15.4699	15.4504
	4_3		20	16.2592	16.6824	17.3501
	5_3		20	23.1852	23.0207	23.1014
	6_3		20	26.4639	26.4424	26.447
	7_3		20	6.97027	7.24942	7.00199
	8_3		21	7.84637	7.81511	8.15036
	9_3		21	-4.71781	4.17978	-
	10_3		21	5.19204	5.09531	4.69475
	11_3		21	8.84998	8.85779	8.90518
	12_3		21	1.35927	1.52114	1.61835
	13_3		21	12.1411	11.836	11.7688
	14_3		21	5.84258	4.0291	3.77311
	15_3		21	4.02637	1.44029	1.91373
	16_3		21	11.7108	10.6833	10.7336
	17_3		21	13.3381	12.4667	13.0685
	18_3		21	12.7061	12.901	12.5003
	19_3		21	7.8423	7.77395	7.63972
	20_3		21	11.2254	11.3323	11.4459
	21_3		21	11.9278	12.369	12.2771
	22_3		21	11.5155	11.376	10.4856
	23_3		21	13.9157	13.9711	13.6381
	24_3		21	10.5849	10.6793	10.9562
	25_3		21	11.4477	11.8892	12.1688
	26_3		21	10.3898	10.8063	10.2377
	27_3		21	14.6666	14.8338	14.6513
	28_3		21	11.8685	10.8619	15.7332
	29_3		21	11.7134	11.8829	10.5477
	30_3		21	16.2089	16.174	15.9812
	31_3		21	15.4648	15.3742	15.229
	32_3		21	15.1603	16.4128	15.4674
	33_3		21	17.3444	17.2237	17.4965
	34_3		21	16.0668	16.0678	15.9582
	35_3		21	20.3638	20.3366	20.4895
	36_3		21	20.4587	20.8525	20.7507
	37_3		21	17.8215	17.8307	18.057
	38_3		21	20.3561	20.404	20.5163
	39_3		21	19.0753	18.6967	17.2224
	40_3		21	18.2011	17.6258	18.2028
	41_3		21	19.9104	19.6428	19.0629
	42_3		21	19.4962	18.758	18.8816
	43_3		21	22.2059	20.1358	21.7266
	44_3		21	17.9303	17.6484	18.5875
	45_3		21	21.0348	21.0588	20.4412
	46_3		21	17.3508	13.8271	16.5168
	47_3		21	19.8223	20.2228	20.413
	48_3		21	20.4181	20.7457	20.3372
	49_3		21	25.1927	17.051	23.677
	50_3		21	23.5574	23.6737	23.3929
	51_3		21	22.7215	22.3223	22.8666
	52_3		21	24.5009	24.4828	24.5085
	53_3		21	23.8852	23.7917	22.7311
	54_3		21	24.5455	24.6505	24.1644
	55_3		21	23.9636	23.8011	23.8711
	56_3		21	24.2162	24.2364	24.2816
	57_3		21	23.8791	23.7108	23.755
	58_3		21	24.6443	24.545	23.4699
	59_3		21	24.8243	26.2741	26.2394
	60_3		21	27.1984	27.1689	27.2288
	61_3		21	25.5341	25.5082	25.552
	62_3		21	26.5774	24.9025	27.2637
	63_3		21	25.1363	24.9065	25.2427
	64_3		21	23.1995	23.406	23.431
	65_3		21	26.6753	26.6932	26.6501
	66_3		21	25.3645	26.6932	25.343
	67_3		21	27.7375	27.758	27.7504
	68_3		21	28.4697	28.2805	28.2606
	69_3		21	25.7924	25.8894	25.7724
	70_3		21	27.1192	27.122	27.1476
	71_3		21	26.9107	26.8033	26.8352
	72_3		21	28.0657	27.8393	27.9104
	73_3		21	27.2298	27.2298	27.2255
	74_3		21	27.5811	27.6837	27.6385
	75_3		21	29.8386	29.8355	29.843
	76_3		21	29.9633	29.9757	29.9845
	77_3		21	30.4895	30.5635	30.5717

## Sheet: (S3_2) Drop-in Modelation
	Table S3_2: Log10 of LRs values computed by EuroForMix v.3.4.0 and STRmix v.2.7 for mixtures with two and three estimated contributors when the drop-in modelation parameter was varied.
	Pair of samples	Number of estimated contributors	EuroForMix v.3.4.0					STRmix v.2.7
			Number of markers analyzed	Log10 of LR values computed using drop-in parameters’ distribution equal to …		Difference	Absolute value of the difference	Number of markers analyzed	Log10 of LR values computed using drop-in parameters’ distribution equal to …		Difference	Absolute value of the difference
				0.01 (Default)	0.05				(1.0, 1.0) (Default)	Uniform
	1_2	2	21	7.92796	8.22151	0.293549	0.293549	18	14.8657	15.9646	1.09889	1.09889
	2_2	2	21	8.44475	8.76779	0.323038	0.323038	20	9.46001	8.54072	-0.919293	0.919293
	3_2	2	21	14.1487	14.1445	-0.00414528	0.00414528	20	17.7093	17.8281	0.118778	0.118778
	4_2	2	21	18.9163	19.2825	0.366189	0.366189	20	22.2229	22.2842	0.0613552	0.0613552
	5_2	2	21	20.551	20.5772	0.0261908	0.0261908	20	21.0151	21.35	0.334927	0.334927
	6_2	2	21	23.4333	23.3265	-0.106764	0.106764	20	24.6793	24.6684	-0.0109518	0.0109518
	7_2	2	21	18.1583	18.6175	0.459162	0.459162	20	25.5722	25.5324	-0.0397523	0.0397523
	8_2	2	21	24.3494	24.3314	-0.0179632	0.0179632	20	14.7465	19.9313	5.18479	5.18479
	9_2	2	21	16.5899	16.5906	0.000717913	0.000717913	20	22.0046	21.8771	-0.127551	0.127551
	10_2	2	21	20.7145	20.7145	7.50746e-05	7.50746e-05	20	23.1562	23.0669	-0.0893614	0.0893614
	11_2	2	21	26.6912	26.6935	0.00221531	0.00221531	20	26.0081	26.0123	0.00419914	0.00419914
	12_2	2	21	26.689	26.8313	0.142247	0.142247	20	24.9151	24.8534	-0.061679	0.061679
	13_2	2	21	16.5416	16.5516	0.00991669	0.00991669	21	9.57978	-7.74683	-17.3266	17.3266
	14_2	2	21	8.57216	8.63303	0.0608794	0.0608794	21	1.69744	2.46422	0.766783	0.766783
	15_2	2	21	12.3499	12.3703	0.0203851	0.0203851	21	11.9151	11.6521	-0.26295	0.26295
	16_2	2	21	10.1491	10.1713	0.0221955	0.0221955	21	13.5589	13.5437	-0.0151693	0.0151693
	17_2	2	21	14.2531	14.2531	7.78997e-07	7.78997e-07	21	13.5918	13.7803	0.188507	0.188507
	18_2	2	21	19.0362	19.0381	0.00186113	0.00186113	21	14.9324	13.6793	-1.25314	1.25314
	19_2	2	21	16.6418	16.5134	-0.128463	0.128463	21	14.9269	15.089	0.162108	0.162108
	20_2	2	21	14.9942	14.9997	0.00548666	0.00548666	21	16.0175	16.4937	0.476202	0.476202
	21_2	2	21	15.8092	15.8104	0.0011626	0.0011626	21	17.2231	17.3637	0.140626	0.140626
	22_2	2	21	16.3278	16.3283	0.000465159	0.000465159	21	19.6005	19.7905	0.190088	0.190088
	23_2	2	21	17.7982	17.8181	0.0198715	0.0198715	21	19.9024	19.864	-0.0383431	0.0383431
	24_2	2	21	17.9371	17.9369	-0.000192068	0.000192068	21	17.2744	17.033	-0.241414	0.241414
	25_2	2	21	18.9144	18.9053	-0.00908605	0.00908605	21	20.4452	20.8745	0.429387	0.429387
	26_2	2	21	17.3521	17.3613	0.00919551	0.00919551	21	17.0902	16.3947	-0.695438	0.695438
	27_2	2	21	18.5156	18.5284	0.0127669	0.0127669	21	16.8939	15.9633	-0.930627	0.930627
	28_2	2	21	17.1806	17.1806	-4.45418e-05	4.45418e-05	21	17.745	17.756	0.0110007	0.0110007
	29_2	2	21	17.1555	17.2116	0.0561265	0.0561265	21	19.9381	19.3744	-0.563637	0.563637
	30_2	2	21	16.3701	16.3709	0.000823642	0.000823642	21	19.993	20.0617	0.0687433	0.0687433
	31_2	2	21	18.7938	18.7942	0.00041743	0.00041743	21	17.7657	18.2063	0.440516	0.440516
	32_2	2	21	15.6178	15.6095	-0.00825962	0.00825962	21	20.179	21.6083	1.42937	1.42937
	33_2	2	21	21.2157	21.2261	0.0104174	0.0104174	21	21.7156	21.8719	0.156338	0.156338
	34_2	2	21	18.7166	18.7166	2.93915e-05	2.93915e-05	21	21.3481	21.4432	0.0951644	0.0951644
	35_2	2	21	20.227	20.2269	-0.000118266	0.000118266	21	18.9876	19.3155	0.327861	0.327861
	36_2	2	21	21.179	21.1613	-0.0176589	0.0176589	21	20.6867	20.7155	0.028836	0.028836
	37_2	2	21	21.8599	21.8471	-0.0127838	0.0127838	21	22.7475	22.8542	0.106734	0.106734
	38_2	2	21	20.1167	20.1139	-0.00286612	0.00286612	21	22.3983	22.2338	-0.164454	0.164454
	39_2	2	21	22.3105	22.3024	-0.00818807	0.00818807	21	23.9939	24.0023	0.00839234	0.00839234
	40_2	2	21	20.8904	20.8852	-0.0052508	0.0052508	21	22.0507	22.2517	0.201047	0.201047
	41_2	2	21	20.2382	20.2375	-0.000794408	0.000794408	21	20.0403	19.9681	-0.0722676	0.0722676
	42_2	2	21	22.9605	22.967	0.00647347	0.00647347	21	23.4515	23.226	-0.225478	0.225478
	43_2	2	21	22.5583	22.5584	0.000138114	0.000138114	21	23.0835	23.7814	0.697937	0.697937
	44_2	2	21	23.0547	23.0568	0.00207005	0.00207005	21	23.9986	23.9852	-0.0133803	0.0133803
	45_2	2	21	22.6998	22.6998	-3.93626e-06	3.93626e-06	21	20.6129	20.5286	-0.0843307	0.0843307
	46_2	2	21	23.3603	23.368	0.00772077	0.00772077	21	25.4233	25.3212	-0.102139	0.102139
	47_2	2	21	21.7147	21.7152	0.000440889	0.000440889	21	23.5915	23.3125	-0.278983	0.278983
	48_2	2	21	24.7143	24.9748	0.260518	0.260518	21	23.6683	23.6313	-0.0370012	0.0370012
	49_2	2	21	24.3725	24.3874	0.0148276	0.0148276	21	26.0856	26.1065	0.0208156	0.0208156
	50_2	2	21	23.2191	23.2167	-0.00240318	0.00240318	21	21.2329	21.4945	0.261592	0.261592
	51_2	2	21	26.1841	26.1839	-0.000204192	0.000204192	21	24.5922	23.8727	-0.719517	0.719517
	52_2	2	21	25.3235	25.3224	-0.00110333	0.00110333	21	26.453	26.4523	-0.000612632	0.000612632
	53_2	2	21	25.1848	25.1855	0.000696499	0.000696499	21	26.3127	26.3052	-0.00752644	0.00752644
	54_2	2	21	26.5276	26.5285	0.000880975	0.000880975	21	26.2774	26.2787	0.00132784	0.00132784
	55_2	2	21	24.782	24.7774	-0.0045752	0.0045752	21	27.0073	26.9135	-0.0937879	0.0937879
	56_2	2	21	26.4103	26.4108	0.00050145	0.00050145	21	26.8987	26.9014	0.00262956	0.00262956
	57_2	2	21	26.7107	26.707	-0.00368945	0.00368945	21	27.6754	27.6764	0.000952581	0.000952581
	58_2	2	21	25.555	25.5554	0.000318034	0.000318034	21	26.0051	25.9959	-0.0092875	0.0092875
	59_2	2	21	27.0317	27.0508	0.0191768	0.0191768	21	26.4785	26.4513	-0.0271243	0.0271243
	60_2	2	21	26.0618	26.0542	-0.00762371	0.00762371	21	26.3298	26.3235	-0.006284	0.006284
	61_2	2	21	25.7668	25.7729	0.00609896	0.00609896	21	26.9812	26.9498	-0.0314241	0.0314241
	62_2	2	21	26.3534	26.353	-0.000449637	0.000449637	21	26.5116	26.5091	-0.00249426	0.00249426
	63_2	2	21	27.0476	27.0487	0.0010706	0.0010706	21	28.5279	28.5203	-0.00760014	0.00760014
	64_2	2	21	26.199	26.1913	-0.00769594	0.00769594	21	27.1408	27.1233	-0.0174632	0.0174632
	65_2	2	21	27.7366	27.7379	0.00121725	0.00121725	21	25.7616	26.0547	0.293055	0.293055
	66_2	2	21	27.7391	27.7387	-0.000325638	0.000325638	21	26.5799	26.5771	-0.00279688	0.00279688
	67_2	2	21	27.9961	27.999	0.00286527	0.00286527	21	28.3853	28.3834	-0.00188197	0.00188197
	68_2	2	21	28.6487	28.6485	-0.000151092	0.000151092	21	28.4364	28.4236	-0.0127631	0.0127631
	69_2	2	21	28.1237	28.1219	-0.00179818	0.00179818	21	28.9864	28.9799	-0.00650521	0.00650521
	70_2	2	21	28.2338	28.2356	0.00179736	0.00179736	21	29.4674	28.6837	-0.783694	0.783694
	71_2	2	21	27.75	27.7493	-0.00061913	0.00061913	21	27.6123	27.5918	-0.0205504	0.0205504
	72_2	2	21	28.8243	28.8242	-0.000119293	0.000119293	21	29.468	29.4664	-0.00165886	0.00165886
	73_2	2	21	29.6224	29.6233	0.000902618	0.000902618	21	30.0373	30.0418	0.00452022	0.00452022
	74_2	2	21	29.608	29.6128	0.00475151	0.00475151	21	30.3862	30.3823	-0.00389006	0.00389006
	75_2	2	21	29.6431	29.6462	0.00308553	0.00308553	21	30.4857	30.4945	0.00873929	0.00873929
	76_2	2	21	30.0321	30.0322	1.13045e-06	1.13045e-06	21	29.7212	30.2254	0.504262	0.504262
	77_2	2	21	34.9054	34.9013	-0.00413064	0.00413064	21	33.0541	33.0773	0.023144	0.023144
	1_3	3	21	8.87292	8.89039	0.0174748	0.0174748	19	9.1903	9.68044	0.490132	0.490132
	2_3	3	21	17.3193	17.3208	0.00156385	0.00156385	19	18.1812	17.9442	-0.236984	0.236984
	3_3	3	21	10.5928	10.8364	0.243596	0.243596	20	15.4699	15.4257	-0.0442752	0.0442752
	4_3	3	21	17.5423	17.3874	-0.154967	0.154967	20	16.6824	16.735	0.0525648	0.0525648
	5_3	3	21	21.7328	22.009	0.27623	0.27623	20	23.0207	23.016	-0.00466272	0.00466272
	6_3	3	21	28.391	28.3888	-0.00226491	0.00226491	20	26.4424	26.4677	0.0253269	0.0253269
	7_3	3	21	6.3918	6.43036	0.038557	0.038557	20	7.24942	7.01603	-0.233389	0.233389
	8_3	3	21	9.24701	9.1255	-0.121509	0.121509	21	7.81511	-6.72312	-14.5382	14.5382
	9_3	3	21	10.2165	10.2127	-0.0038564	0.0038564	21	4.17978	-5.12159	-9.30137	9.30137
	10_3	3	21	7.48325	7.50054	0.0172864	0.0172864	21	5.09531	5.07056	-0.0247538	0.0247538
	11_3	3	21	7.53913	7.54079	0.00165533	0.00165533	21	8.85779	8.89063	0.0328371	0.0328371
	12_3	3	21	13.5277	13.5797	0.0519816	0.0519816	21	1.52114	0.255248	-1.26589	1.26589
	13_3	3	21	6.7801	6.78098	0.00088978	0.00088978	21	11.836	11.8334	-0.00260518	0.00260518
	14_3	3	21	12.4907	12.4543	-0.0363739	0.0363739	21	4.0291	5.91035	1.88125	1.88125
	15_3	3	21	14.051	14.0678	0.0167755	0.0167755	21	1.44029	3.79052	2.35022	2.35022
	16_3	3	21	11.1578	11.1322	-0.0255676	0.0255676	21	10.6833	10.7274	0.044147	0.044147
	17_3	3	21	12.0427	12.0183	-0.0244203	0.0244203	21	12.4667	13.0207	0.553947	0.553947
	18_3	3	21	12.0638	12.0795	0.015648	0.015648	21	12.901	12.8375	-0.0635055	0.0635055
	19_3	3	21	11.1377	11.1615	0.0238044	0.0238044	21	7.77395	7.79496	0.0210146	0.0210146
	20_3	3	21	11.2151	11.2284	0.013241	0.013241	21	11.3323	11.2368	-0.0955533	0.0955533
	21_3	3	21	11.9196	11.9255	0.00587307	0.00587307	21	12.369	11.9232	-0.445815	0.445815
	22_3	3	21	12.2324	12.2335	0.00104419	0.00104419	21	11.376	11.3596	-0.0164965	0.0164965
	23_3	3	21	12.8699	12.8611	-0.00880987	0.00880987	21	13.9711	13.7812	-0.189866	0.189866
	24_3	3	21	12.359	12.3765	0.017535	0.017535	21	10.6793	10.8296	0.150343	0.150343
	25_3	3	21	12.3983	12.4062	0.00792537	0.00792537	21	11.8892	11.738	-0.15121	0.15121
	26_3	3	21	11.6784	11.6953	0.0169472	0.0169472	21	10.8063	10.1796	-0.626691	0.626691
	27_3	3	21	12.807	12.7899	-0.0171441	0.0171441	21	14.8338	14.8852	0.0513442	0.0513442
	28_3	3	21	11.6972	11.7045	0.0073643	0.0073643	21	10.8619	14.7182	3.85638	3.85638
	29_3	3	21	16.4326	16.426	-0.00658997	0.00658997	21	11.8829	11.6212	-0.261648	0.261648
	30_3	3	21	12.1478	12.1476	-0.000251297	0.000251297	21	16.174	16.1023	-0.0717395	0.0717395
	31_3	3	21	15.596	15.7023	0.106349	0.106349	21	15.3742	15.7259	0.35174	0.35174
	32_3	3	21	15.7599	15.7625	0.00256267	0.00256267	21	16.4128	15.2481	-1.16467	1.16467
	33_3	3	21	16.0186	16.0281	0.00946999	0.00946999	21	17.2237	17.3008	0.077131	0.077131
	34_3	3	21	17.4071	17.416	0.00882066	0.00882066	21	16.0678	16.2254	0.157584	0.157584
	35_3	3	21	17.5001	17.5006	0.000487798	0.000487798	21	20.3366	20.1677	-0.168968	0.168968
	36_3	3	21	14.9299	14.93	0.000140636	0.000140636	21	20.8525	20.714	-0.138524	0.138524
	37_3	3	21	18.5668	18.5585	-0.00825148	0.00825148	21	17.8307	17.7607	-0.0700058	0.0700058
	38_3	3	21	16.3856	16.4061	0.0204893	0.0204893	21	20.404	20.4106	0.00659632	0.00659632
	39_3	3	21	21.3696	21.382	0.0124042	0.0124042	21	18.6967	17.5512	-1.14556	1.14556
	40_3	3	21	18.8398	18.8404	0.000628753	0.000628753	21	17.6258	18.3151	0.689293	0.689293
	41_3	3	21	20.0619	20.0678	0.0059484	0.0059484	21	19.6428	19.9878	0.345088	0.345088
	42_3	3	21	20.422	20.4266	0.00457712	0.00457712	21	18.758	19.1476	0.389642	0.389642
	43_3	3	21	19.5534	19.5533	-0.000109439	0.000109439	21	20.1358	19.807	-0.328841	0.328841
	44_3	3	21	19.8456	19.856	0.0103694	0.0103694	21	17.6484	18.1948	0.546412	0.546412
	45_3	3	21	20.4511	20.4526	0.00151199	0.00151199	21	21.0588	20.4486	-0.610192	0.610192
	46_3	3	21	21.9299	21.9216	-0.00832557	0.00832557	21	13.8271	13.3909	-0.436243	0.436243
	47_3	3	21	20.2905	20.2929	0.00241991	0.00241991	21	20.2228	20.92	0.697225	0.697225
	48_3	3	21	21.1563	21.1566	0.000310226	0.000310226	21	20.7457	20.9017	0.155984	0.155984
	49_3	3	21	24.4297	24.435	0.00521217	0.00521217	21	17.051	19.8416	2.79061	2.79061
	50_3	3	21	21.3698	21.3568	-0.0129694	0.0129694	21	23.6737	23.409	-0.264665	0.264665
	51_3	3	21	20.9304	20.9241	-0.00628761	0.00628761	21	22.3223	24.0958	1.77342	1.77342
	52_3	3	21	21.2843	21.2958	0.0114856	0.0114856	21	24.4828	24.5	0.0171872	0.0171872
	53_3	3	21	23.926	23.9266	0.000613653	0.000613653	21	23.7917	22.612	-1.17971	1.17971
	54_3	3	21	20.6592	20.6942	0.034992	0.034992	21	24.6505	24.6341	-0.0163979	0.0163979
	55_3	3	21	21.6533	21.6232	-0.0301153	0.0301153	21	23.8011	23.9311	0.129988	0.129988
	56_3	3	21	22.5367	22.5341	-0.00259042	0.00259042	21	24.2364	24.2528	0.0164175	0.0164175
	57_3	3	21	24.2902	24.2903	0.000131691	0.000131691	21	23.7108	23.413	-0.297788	0.297788
	58_3	3	21	24.1343	24.1528	0.0184184	0.0184184	21	24.545	24.658	0.112992	0.112992
	59_3	3	21	23.5982	23.6076	0.0093924	0.0093924	21	26.2741	26.2719	-0.00220025	0.00220025
	60_3	3	21	22.9323	22.9316	-0.000770686	0.000770686	21	27.1689	27.1994	0.0304908	0.0304908
	61_3	3	21	24.6872	24.6768	-0.0104265	0.0104265	21	25.5082	25.5571	0.048854	0.048854
	62_3	3	21	24.8382	24.8463	0.00812088	0.00812088	21	24.9025	27.2751	2.37259	2.37259
	63_3	3	21	24.3296	24.3271	-0.00242527	0.00242527	21	24.9065	25.3306	0.424127	0.424127
	64_3	3	21	23.6714	23.959	0.287575	0.287575	21	23.406	23.1627	-0.243311	0.243311
	65_3	3	21	26.946	26.9457	-0.000322501	0.000322501	21	26.6932	26.6381	-0.055117	0.055117
	66_3	3	21	25.7713	25.7631	-0.0081575	0.0081575	21	26.6932	25.3446	-1.34865	1.34865
	67_3	3	21	27.3692	27.3646	-0.00465184	0.00465184	21	27.758	27.7557	-0.00229569	0.00229569
	68_3	3	21	24.1086	24.0816	-0.0269954	0.0269954	21	28.2805	28.3081	0.0275832	0.0275832
	69_3	3	21	26.5347	26.5369	0.00220792	0.00220792	21	25.8894	25.7242	-0.165195	0.165195
	70_3	3	21	26.5784	26.5697	-0.00877882	0.00877882	21	27.122	27.1288	0.00679997	0.00679997
	71_3	3	21	26.9745	26.9717	-0.00284063	0.00284063	21	26.8033	26.9874	0.184118	0.184118
	72_3	3	21	25.1858	25.1979	0.0120919	0.0120919	21	27.8393	27.931	0.0916626	0.0916626
	73_3	3	21	29.6173	29.6181	0.000797478	0.000797478	21	27.2298	27.2303	0.000511356	0.000511356
	74_3	3	21	28.5901	28.5974	0.00732871	0.00732871	21	27.6837	27.6374	-0.0462826	0.0462826
	75_3	3	21	29.6326	29.6318	-0.000826296	0.000826296	21	29.8355	29.8453	0.00981551	0.00981551
	76_3	3	21	31.0297	31.0329	0.00319183	0.00319183	21	29.9757	29.9935	0.0177539	0.0177539
	77_3	3	21	32.344	32.3431	-0.000907425	0.000907425	21	30.5635	30.5544	-0.0091036	0.0091036

## Sheet: (S3_3) Analytical Threshold
	Table S3_3: Log10 of LRs values computed by EuroForMix v.3.4.0 and STRmix v.2.7 for mixtures with two and three estimated contributors when the analytical threshold value was varied.
	Pair of samples	Number of estimated contributors	EuroForMix v.3.4.0					STRmix v.2.7
			Number of markers analyzed	Log10 of LR values computed using a threshold of …		Difference	Absolute value of the difference	Number of markers analyzed	Log10 of LR values computed using a threshold of …		Difference	Absolute value of the difference
				100 (Default)	150				100 (Default)	150
	1_2	2	21	7.92796	9.33373	1.40577	1.40577	18	14.8657	15.8777	1.01194	1.01194
	2_2	2	21	8.44475	7.37477	-1.06998	1.06998	20	9.46001	9.4681	0.00808582	0.00808582
	3_2	2	21	14.1487	14.8814	0.732762	0.732762	20	17.7093	17.7223	0.0129503	0.0129503
	4_2	2	21	18.9163	17.3466	-1.56963	1.56963	20	22.2229	22.3251	0.102191	0.102191
	5_2	2	21	20.551	20.1857	-0.365266	0.365266	20	21.0151	20.8327	-0.182414	0.182414
	6_2	2	21	23.4333	23.315	-0.118311	0.118311	20	24.6793	24.7434	0.064051	0.064051
	7_2	2	21	18.1583	17.7724	-0.385889	0.385889	20	25.5722	25.2224	-0.349758	0.349758
	8_2	2	21	24.3494	24.1905	-0.158874	0.158874	20	14.7465	14.5784	-0.168127	0.168127
	9_2	2	21	16.5899	16.307	-0.28295	0.28295	20	22.0046	21.7883	-0.216334	0.216334
	10_2	2	21	20.7145	21.3864	0.671925	0.671925	20	23.1562	23.079	-0.0772097	0.0772097
	11_2	2	21	26.6912	26.6703	-0.0209781	0.0209781	20	26.0081	26.0263	0.0182457	0.0182457
	12_2	2	21	26.689	27.035	0.345945	0.345945	20	24.9151	24.8659	-0.0491768	0.0491768
	13_2	2	21	16.5416	16.5923	0.0506403	0.0506403	21	9.57978	3.1975	-6.38228	6.38228
	14_2	2	21	8.57216	7.55428	-1.01787	1.01787	21	1.69744	1.56489	-0.132548	0.132548
	15_2	2	21	12.3499	12.3414	-0.00848614	0.00848614	21	11.9151	12.3852	0.470161	0.470161
	16_2	2	21	10.1491	8.33628	-1.81281	1.81281	21	13.5589	12.3312	-1.22769	1.22769
	17_2	2	21	14.2531	14.266	0.0128744	0.0128744	21	13.5918	13.9661	0.374272	0.374272
	18_2	2	21	19.0362	19.0763	0.0401209	0.0401209	21	14.9324	15.6543	0.721873	0.721873
	19_2	2	21	16.6418	14.9096	-1.73221	1.73221	21	14.9269	15.128	0.20113	0.20113
	20_2	2	21	14.9942	14.2574	-0.736756	0.736756	21	16.0175	16.1901	0.172657	0.172657
	21_2	2	21	15.8092	15.8217	0.0124584	0.0124584	21	17.2231	17.3212	0.0980829	0.0980829
	22_2	2	21	16.3278	16.0194	-0.308429	0.308429	21	19.6005	19.561	-0.0394561	0.0394561
	23_2	2	21	17.7982	16.1583	-1.63995	1.63995	21	19.9024	19.9216	0.0191891	0.0191891
	24_2	2	21	17.9371	17.8775	-0.0596318	0.0596318	21	17.2744	16.8686	-0.405791	0.405791
	25_2	2	21	18.9144	13.9395	-4.97489	4.97489	21	20.4452	20.3669	-0.0782255	0.0782255
	26_2	2	21	17.3521	17.2675	-0.0846641	0.0846641	21	17.0902	17.0287	-0.0614536	0.0614536
	27_2	2	21	18.5156	18.1353	-0.380321	0.380321	21	16.8939	16.0852	-0.808676	0.808676
	28_2	2	21	17.1806	16.8887	-0.291944	0.291944	21	17.745	17.63	-0.114942	0.114942
	29_2	2	21	17.1555	16.5027	-0.652763	0.652763	21	19.9381	18.553	-1.38508	1.38508
	30_2	2	21	16.3701	15.8173	-0.552752	0.552752	21	19.993	19.9787	-0.014254	0.014254
	31_2	2	21	18.7938	18.3142	-0.47959	0.47959	21	17.7657	18.0462	0.28044	0.28044
	32_2	2	21	15.6178	15.4881	-0.129611	0.129611	21	20.179	21.8451	1.66613	1.66613
	33_2	2	21	21.2157	18.1903	-3.02539	3.02539	21	21.7156	21.3452	-0.370405	0.370405
	34_2	2	21	18.7166	18.4157	-0.300943	0.300943	21	21.3481	21.4042	0.0561833	0.0561833
	35_2	2	21	20.227	20.2393	0.012271	0.012271	21	18.9876	18.8648	-0.12283	0.12283
	36_2	2	21	21.179	21.2008	0.0218437	0.0218437	21	20.6867	19.9704	-0.716259	0.716259
	37_2	2	21	21.8599	20.658	-1.2019	1.2019	21	22.7475	22.771	0.0235163	0.0235163
	38_2	2	21	20.1167	20.2757	0.159024	0.159024	21	22.3983	22.2428	-0.155448	0.155448
	39_2	2	21	22.3105	20.631	-1.67957	1.67957	21	23.9939	23.9808	-0.0131457	0.0131457
	40_2	2	21	20.8904	20.7042	-0.186188	0.186188	21	22.0507	22.0192	-0.0314896	0.0314896
	41_2	2	21	20.2382	20.0711	-0.167112	0.167112	21	20.0403	19.9524	-0.0879689	0.0879689
	42_2	2	21	22.9605	21.0855	-1.87503	1.87503	21	23.4515	23.7812	0.329714	0.329714
	43_2	2	21	22.5583	20.741	-1.81726	1.81726	21	23.0835	23.5853	0.501836	0.501836
	44_2	2	21	23.0547	21.2072	-1.84752	1.84752	21	23.9986	23.966	-0.0326052	0.0326052
	45_2	2	21	22.6998	22.3855	-0.314329	0.314329	21	20.6129	20.6853	0.0724293	0.0724293
	46_2	2	21	23.3603	22.9186	-0.441671	0.441671	21	25.4233	25.355	-0.0682952	0.0682952
	47_2	2	21	21.7147	21.931	0.216271	0.216271	21	23.5915	23.4004	-0.191133	0.191133
	48_2	2	21	24.7143	25.0684	0.354085	0.354085	21	23.6683	23.5206	-0.147665	0.147665
	49_2	2	21	24.3725	23.6076	-0.764931	0.764931	21	26.0856	25.9687	-0.116936	0.116936
	50_2	2	21	23.2191	22.7775	-0.441519	0.441519	21	21.2329	21.2134	-0.019431	0.019431
	51_2	2	21	26.1841	26.1538	-0.0303065	0.0303065	21	24.5922	26.436	1.84378	1.84378
	52_2	2	21	25.3235	25.3108	-0.0126963	0.0126963	21	26.453	26.4817	0.0287923	0.0287923
	53_2	2	21	25.1848	24.8922	-0.292634	0.292634	21	26.3127	26.3708	0.0580818	0.0580818
	54_2	2	21	26.5276	26.5386	0.0109272	0.0109272	21	26.2774	26.28	0.00260605	0.00260605
	55_2	2	21	24.782	24.7148	-0.0672271	0.0672271	21	27.0073	26.9624	-0.0449137	0.0449137
	56_2	2	21	26.4103	26.4121	0.00189392	0.00189392	21	26.8987	26.9327	0.0339308	0.0339308
	57_2	2	21	26.7107	26.0616	-0.649117	0.649117	21	27.6754	27.5202	-0.155205	0.155205
	58_2	2	21	25.555	25.4665	-0.0885136	0.0885136	21	26.0051	25.8811	-0.124067	0.124067
	59_2	2	21	27.0317	27.1481	0.116435	0.116435	21	26.4785	26.4012	-0.0772718	0.0772718
	60_2	2	21	26.0618	25.1298	-0.931997	0.931997	21	26.3298	26.6265	0.29668	0.29668
	61_2	2	21	25.7668	23.5148	-2.25201	2.25201	21	26.9812	26.9402	-0.0410173	0.0410173
	62_2	2	21	26.3534	26.2075	-0.145932	0.145932	21	26.5116	26.5738	0.0622201	0.0622201
	63_2	2	21	27.0476	27.0896	0.0419933	0.0419933	21	28.5279	28.5377	0.00979246	0.00979246
	64_2	2	21	26.199	26.0788	-0.120244	0.120244	21	27.1408	27.1438	0.00306702	0.00306702
	65_2	2	21	27.7366	27.8464	0.109728	0.109728	21	25.7616	26.0466	0.284938	0.284938
	66_2	2	21	27.7391	27.7144	-0.0246979	0.0246979	21	26.5799	26.5708	-0.00906316	0.00906316
	67_2	2	21	27.9961	28.0023	0.00614656	0.00614656	21	28.3853	28.3989	0.0135574	0.0135574
	68_2	2	21	28.6487	28.6826	0.0339492	0.0339492	21	28.4364	28.4363	-3.18025e-05	3.18025e-05
	69_2	2	21	28.1237	28.1246	0.000912784	0.000912784	21	28.9864	29.0113	0.0248385	0.0248385
	70_2	2	21	28.2338	27.9061	-0.327722	0.327722	21	29.4674	29.3639	-0.103515	0.103515
	71_2	2	21	27.75	27.8786	0.128689	0.128689	21	27.6123	27.6424	0.0300261	0.0300261
	72_2	2	21	28.8243	28.8389	0.014514	0.014514	21	29.468	29.465	-0.00302625	0.00302625
	73_2	2	21	29.6224	29.6092	-0.0131667	0.0131667	21	30.0373	30.0757	0.0384623	0.0384623
	74_2	2	21	29.608	29.536	-0.0720767	0.0720767	21	30.3862	30.3794	-0.00687144	0.00687144
	75_2	2	21	29.6431	29.6618	0.0187347	0.0187347	21	30.4857	30.5894	0.103714	0.103714
	76_2	2	21	30.0321	30.0517	0.0195319	0.0195319	21	29.7212	30.2213	0.500185	0.500185
	77_2	2	21	34.9054	34.8187	-0.086751	0.086751	21	33.0541	33.1378	0.0836505	0.0836505
	1_3	3	21	8.87292	8.68177	-0.191147	0.191147	19	9.1903	9.23317	0.0428702	0.0428702
	2_3	3	21	17.3193	18.1106	0.791316	0.791316	19	18.1812	18.4856	0.304379	0.304379
	3_3	3	21	10.5928	10.9934	0.400615	0.400615	20	15.4699	15.5251	0.055118	0.055118
	4_3	3	21	17.5423	17.8319	0.289603	0.289603	20	16.6824	16.969	0.286605	0.286605
	5_3	3	21	21.7328	22.2871	0.55431	0.55431	20	23.0207	23.1046	0.0838968	0.0838968
	6_3	3	21	28.391	28.3108	-0.0802228	0.0802228	20	26.4424	26.298	-0.144355	0.144355
	7_3	3	21	6.3918	6.36618	-0.0256193	0.0256193	20	7.24942	6.34221	-0.907213	0.907213
	8_3	3	21	9.24701	8.75908	-0.487928	0.487928	21	7.81511	6.92166	-0.893457	0.893457
	9_3	3	21	10.2165	12.4927	2.27613	2.27613	21	4.17978	-6.95683	-11.1366	11.1366
	10_3	3	21	7.48325	7.76897	0.285723	0.285723	21	5.09531	5.27983	0.184518	0.184518
	11_3	3	21	7.53913	3.01343	-4.5257	4.5257	21	8.85779	8.83916	-0.018627	0.018627
	12_3	3	21	13.5277	13.6825	0.154811	0.154811	21	1.52114	3.48961	1.96847	1.96847
	13_3	3	21	6.7801	7.40552	0.625422	0.625422	21	11.836	11.7452	-0.0908409	0.0908409
	14_3	3	21	12.4907	12.6242	0.133493	0.133493	21	4.0291	3.73176	-0.297342	0.297342
	15_3	3	21	14.051	14.1524	0.101365	0.101365	21	1.44029	1.9392	0.498905	0.498905
	16_3	3	21	11.1578	7.93289	-3.22491	3.22491	21	10.6833	10.5172	-0.16605	0.16605
	17_3	3	21	12.0427	11.9461	-0.0966296	0.0966296	21	12.4667	13.8508	1.3841	1.3841
	18_3	3	21	12.0638	12.1605	0.0966941	0.0966941	21	12.901	12.8483	-0.0527169	0.0527169
	19_3	3	21	11.1377	11.1223	-0.015313	0.015313	21	7.77395	7.32471	-0.449233	0.449233
	20_3	3	21	11.2151	10.2588	-0.956356	0.956356	21	11.3323	10.9971	-0.335193	0.335193
	21_3	3	21	11.9196	10.5004	-1.41919	1.41919	21	12.369	11.6194	-0.749632	0.749632
	22_3	3	21	12.2324	11.5096	-0.722866	0.722866	21	11.376	11.4559	0.0798932	0.0798932
	23_3	3	21	12.8699	11.6887	-1.18123	1.18123	21	13.9711	13.978	0.00689367	0.00689367
	24_3	3	21	12.359	11.8521	-0.506876	0.506876	21	10.6793	10.7631	0.0837859	0.0837859
	25_3	3	21	12.3983	12.0461	-0.35216	0.35216	21	11.8892	12.3722	0.483004	0.483004
	26_3	3	21	11.6784	11.1429	-0.535463	0.535463	21	10.8063	10.0956	-0.710741	0.710741
	27_3	3	21	12.807	11.7273	-1.07977	1.07977	21	14.8338	14.4619	-0.371953	0.371953
	28_3	3	21	11.6972	12.4959	0.798769	0.798769	21	10.8619	13.9644	3.10259	3.10259
	29_3	3	21	16.4326	16.3466	-0.0859731	0.0859731	21	11.8829	11.0962	-0.786686	0.786686
	30_3	3	21	12.1478	12.1435	-0.00428415	0.00428415	21	16.174	15.8741	-0.299908	0.299908
	31_3	3	21	15.596	12.9054	-2.69052	2.69052	21	15.3742	15.4278	0.0536307	0.0536307
	32_3	3	21	15.7599	15.0104	-0.749538	0.749538	21	16.4128	15.6082	-0.80459	0.80459
	33_3	3	21	16.0186	16.0282	0.00955466	0.00955466	21	17.2237	17.4149	0.191236	0.191236
	34_3	3	21	17.4071	17.5023	0.0951176	0.0951176	21	16.0678	15.9036	-0.164167	0.164167
	35_3	3	21	17.5001	17.0496	-0.450439	0.450439	21	20.3366	20.376	0.0393345	0.0393345
	36_3	3	21	14.9299	15.1624	0.232511	0.232511	21	20.8525	20.3108	-0.541735	0.541735
	37_3	3	21	18.5668	18.6245	0.057766	0.057766	21	17.8307	17.6823	-0.148386	0.148386
	38_3	3	21	16.3856	15.5234	-0.862175	0.862175	21	20.404	20.1484	-0.255626	0.255626
	39_3	3	21	21.3696	20.8827	-0.486886	0.486886	21	18.6967	19.5792	0.882532	0.882532
	40_3	3	21	18.8398	18.7915	-0.0483177	0.0483177	21	17.6258	18.0929	0.467059	0.467059
	41_3	3	21	20.0619	20.3259	0.263995	0.263995	21	19.6428	19.7864	0.143664	0.143664
	42_3	3	21	20.422	20.1209	-0.301055	0.301055	21	18.758	19.009	0.251053	0.251053
	43_3	3	21	19.5534	19.4423	-0.111102	0.111102	21	20.1358	21.9652	1.82938	1.82938
	44_3	3	21	19.8456	19.7432	-0.102414	0.102414	21	17.6484	17.7958	0.147375	0.147375
	45_3	3	21	20.4511	20.2548	-0.196277	0.196277	21	21.0588	21.2104	0.15162	0.15162
	46_3	3	21	21.9299	21.9275	-0.00245561	0.00245561	21	13.8271	12.0624	-1.76479	1.76479
	47_3	3	21	20.2905	19.7389	-0.551585	0.551585	21	20.2228	19.952	-0.270823	0.270823
	48_3	3	21	21.1563	21.0958	-0.0604782	0.0604782	21	20.7457	20.6137	-0.132037	0.132037
	49_3	3	21	24.4297	23.9631	-0.466625	0.466625	21	17.051	26.2862	9.23515	9.23515
	50_3	3	21	21.3698	19.8917	-1.47808	1.47808	21	23.6737	23.4806	-0.193117	0.193117
	51_3	3	21	20.9304	20.5316	-0.398765	0.398765	21	22.3223	23.4688	1.14648	1.14648
	52_3	3	21	21.2843	21.2043	-0.0799947	0.0799947	21	24.4828	24.5384	0.0555956	0.0555956
	53_3	3	21	23.926	23.8101	-0.11588	0.11588	21	23.7917	22.5303	-1.26139	1.26139
	54_3	3	21	20.6592	21.1418	0.482602	0.482602	21	24.6505	24.4405	-0.209961	0.209961
	55_3	3	21	21.6533	20.4695	-1.18376	1.18376	21	23.8011	23.5324	-0.268717	0.268717
	56_3	3	21	22.5367	22.4682	-0.0684293	0.0684293	21	24.2364	24.3258	0.0893916	0.0893916
	57_3	3	21	24.2902	23.9968	-0.293442	0.293442	21	23.7108	23.8331	0.122298	0.122298
	58_3	3	21	24.1343	24.3792	0.244829	0.244829	21	24.545	24.7555	0.210476	0.210476
	59_3	3	21	23.5982	23.7827	0.184465	0.184465	21	26.2741	26.2386	-0.0355116	0.0355116
	60_3	3	21	22.9323	22.2333	-0.698989	0.698989	21	27.1689	27.2285	0.059597	0.059597
	61_3	3	21	24.6872	24.4905	-0.196672	0.196672	21	25.5082	25.6506	0.14235	0.14235
	62_3	3	21	24.8382	24.9942	0.155951	0.155951	21	24.9025	27.2471	2.34464	2.34464
	63_3	3	21	24.3296	24.3068	-0.0228102	0.0228102	21	24.9065	25.8156	0.909108	0.909108
	64_3	3	21	23.6714	24.0161	0.344667	0.344667	21	23.406	23.6962	0.290239	0.290239
	65_3	3	21	26.946	26.928	-0.0179504	0.0179504	21	26.6932	26.6034	-0.089845	0.089845
	66_3	3	21	25.7713	25.3337	-0.437557	0.437557	21	26.6932	26.6034	-0.089845	0.089845
	67_3	3	21	27.3692	27.3373	-0.0319588	0.0319588	21	27.758	27.7847	0.02667	0.02667
	68_3	3	21	24.1086	23.5556	-0.553	0.553	21	28.2805	28.2037	-0.0768202	0.0768202
	69_3	3	21	26.5347	26.5165	-0.0182718	0.0182718	21	25.8894	25.9455	0.0561455	0.0561455
	70_3	3	21	26.5784	26.4825	-0.0959111	0.0959111	21	27.122	27.1735	0.0515167	0.0515167
	71_3	3	21	26.9745	24.8072	-2.16731	2.16731	21	26.8033	26.3503	-0.452962	0.452962
	72_3	3	21	25.1858	25.0708	-0.115026	0.115026	21	27.8393	28.216	0.376707	0.376707
	73_3	3	21	29.6173	29.61	-0.00736604	0.00736604	21	27.2298	27.2275	-0.0023343	0.0023343
	74_3	3	21	28.5901	28.162	-0.428067	0.428067	21	27.6837	27.4539	-0.229808	0.229808
	75_3	3	21	29.6326	29.6279	-0.00469559	0.00469559	21	29.8355	29.8341	-0.0014105	0.0014105
	76_3	3	21	31.0297	30.6813	-0.348395	0.348395	21	29.9757	29.9685	-0.00723798	0.00723798
	77_3	3	21	32.344	32.3863	0.0423397	0.0423397	21	30.5635	30.5878	0.0243228	0.0243228

## Sheet: (S3_4) Stutters
	Table S3_4: Log10 of LRs values computed by EuroForMix v.3.4.0 for mixtures with two and three estimated contributors, when considering and not considering the stutter peaks.
	Pair of samples	Number of estimated contributors	Number of markers analyzed	Log10 of LR values computed …		Difference	Absolute value of the difference
				With stutters (Default)	Without stutters
	1_2	2	21	7.92796	6.32208	-1.60588	1.60588
	2_2	2	21	8.44475	9.08731	0.642554	0.642554
	3_2	2	21	14.1487	14.8218	0.673163	0.673163
	4_2	2	21	18.9163	20.8253	1.90901	1.90901
	5_2	2	21	20.551	20.6304	0.0794303	0.0794303
	6_2	2	21	23.4333	23.5827	0.149467	0.149467
	7_2	2	21	18.1583	23.3698	5.21148	5.21148
	8_2	2	21	24.3494	23.1323	-1.21711	1.21711
	9_2	2	21	16.5899	14.8652	-1.72474	1.72474
	10_2	2	21	20.7145	18.7242	-1.99023	1.99023
	11_2	2	21	26.6912	26.7833	0.092063	0.092063
	12_2	2	21	26.689	27.1613	0.472246	0.472246
	13_2	2	21	16.5416	16.51	-0.0316338	0.0316338
	14_2	2	21	8.57216	9.33985	0.767697	0.767697
	15_2	2	21	12.3499	11.5623	-0.787615	0.787615
	16_2	2	21	10.1491	15.9889	5.83983	5.83983
	17_2	2	21	14.2531	14.2479	-0.00516716	0.00516716
	18_2	2	21	19.0362	18.1539	-0.882301	0.882301
	19_2	2	21	16.6418	16.29	-0.351848	0.351848
	20_2	2	21	14.9942	14.4916	-0.502617	0.502617
	21_2	2	21	15.8092	15.816	0.00680691	0.00680691
	22_2	2	21	16.3278	15.9856	-0.342253	0.342253
	23_2	2	21	17.7982	15.9608	-1.83738	1.83738
	24_2	2	21	17.9371	17.4342	-0.502911	0.502911
	25_2	2	21	18.9144	17.3342	-1.58017	1.58017
	26_2	2	21	17.3521	17.5286	0.176468	0.176468
	27_2	2	21	18.5156	18.6822	0.166548	0.166548
	28_2	2	21	17.1806	17.0463	-0.134277	0.134277
	29_2	2	21	17.1555	19.6014	2.44591	2.44591
	30_2	2	21	16.3701	15.5908	-0.77932	0.77932
	31_2	2	21	18.7938	18.1649	-0.628852	0.628852
	32_2	2	21	15.6178	15.5361	-0.081691	0.081691
	33_2	2	21	21.2157	17.9244	-3.29125	3.29125
	34_2	2	21	18.7166	18.1324	-0.584231	0.584231
	35_2	2	21	20.227	20.2215	-0.00547595	0.00547595
	36_2	2	21	21.179	21.3088	0.129858	0.129858
	37_2	2	21	21.8599	21.4245	-0.435401	0.435401
	38_2	2	21	20.1167	19.1396	-0.977121	0.977121
	39_2	2	21	22.3105	23.5371	1.2265	1.2265
	40_2	2	21	20.8904	19.4146	-1.47587	1.47587
	41_2	2	21	20.2382	20.1607	-0.0775544	0.0775544
	42_2	2	21	22.9605	21.871	-1.08954	1.08954
	43_2	2	21	22.5583	20.288	-2.27025	2.27025
	44_2	2	21	23.0547	20.7091	-2.34558	2.34558
	45_2	2	21	22.6998	22.1931	-0.506783	0.506783
	46_2	2	21	23.3603	21.3232	-2.03713	2.03713
	47_2	2	21	21.7147	21.0254	-0.689325	0.689325
	48_2	2	21	24.7143	24.1066	-0.607724	0.607724
	49_2	2	21	24.3725	22.6865	-1.68599	1.68599
	50_2	2	21	23.2191	22.6462	-0.572835	0.572835
	51_2	2	21	26.1841	26.1888	0.00466904	0.00466904
	52_2	2	21	25.3235	25.4077	0.0841859	0.0841859
	53_2	2	21	25.1848	24.6287	-0.556083	0.556083
	54_2	2	21	26.5276	26.4262	-0.101438	0.101438
	55_2	2	21	24.782	24.5079	-0.274076	0.274076
	56_2	2	21	26.4103	26.4062	-0.0040964	0.0040964
	57_2	2	21	26.7107	26.4173	-0.293408	0.293408
	58_2	2	21	25.555	24.9418	-0.61323	0.61323
	59_2	2	21	27.0317	25.5418	-1.48989	1.48989
	60_2	2	21	26.0618	25.8437	-0.218107	0.218107
	61_2	2	21	25.7668	23.8298	-1.93704	1.93704
	62_2	2	21	26.3534	26.3519	-0.00155507	0.00155507
	63_2	2	21	27.0476	26.864	-0.183567	0.183567
	64_2	2	21	26.199	25.9541	-0.244964	0.244964
	65_2	2	21	27.7366	28.1276	0.390965	0.390965
	66_2	2	21	27.7391	27.8433	0.104221	0.104221
	67_2	2	21	27.9961	28.0017	0.00557561	0.00557561
	68_2	2	21	28.6487	28.3961	-0.252585	0.252585
	69_2	2	21	28.1237	28.1785	0.0548608	0.0548608
	70_2	2	21	28.2338	27.2979	-0.935941	0.935941
	71_2	2	21	27.75	27.4945	-0.255455	0.255455
	72_2	2	21	28.8243	28.8196	-0.00479407	0.00479407
	73_2	2	21	29.6224	29.6342	0.0118588	0.0118588
	74_2	2	21	29.608	28.989	-0.619013	0.619013
	75_2	2	21	29.6431	29.6707	0.0275861	0.0275861
	76_2	2	21	30.0321	30.0398	0.00769998	0.00769998
	77_2	2	21	34.9054	34.9901	0.0846252	0.0846252
	2_3	3	21	17.3193	20.8142	3.49498	3.49498
	3_3	3	21	10.5928	11.0987	0.505918	0.505918
	4_3	3	21	17.5423	17.546	0.00365672	0.00365672
	5_3	3	21	21.7328	25.4242	3.69142	3.69142
	6_3	3	21	28.391	28.3116	-0.0794723	0.0794723
	7_3	3	21	6.3918	6.3756	-0.0161984	0.0161984
	8_3	3	21	9.24701	10.4348	1.18777	1.18777
	9_3	3	21	10.2165	15.7831	5.56658	5.56658
	10_3	3	21	7.48325	7.36301	-0.120237	0.120237
	11_3	3	21	7.53913	7.45404	-0.0850882	0.0850882
	12_3	3	21	13.5277	13.0515	-0.476174	0.476174
	13_3	3	21	6.7801	7.34388	0.563788	0.563788
	14_3	3	21	12.4907	12.2633	-0.227378	0.227378
	15_3	3	21	14.051	14.0105	-0.0405913	0.0405913
	16_3	3	21	11.1578	10.5829	-0.574913	0.574913
	17_3	3	21	12.0427	10.7323	-1.31043	1.31043
	18_3	3	21	12.0638	11.8114	-0.252473	0.252473
	19_3	3	21	11.1377	10.9435	-0.194152	0.194152
	20_3	3	21	11.2151	10.4748	-0.740328	0.740328
	21_3	3	21	11.9196	11.2143	-0.705318	0.705318
	22_3	3	21	12.2324	12.7675	0.535044	0.535044
	23_3	3	21	12.8699	12.8059	-0.0640123	0.0640123
	24_3	3	21	12.359	12.178	-0.181002	0.181002
	25_3	3	21	12.3983	12.2736	-0.124728	0.124728
	26_3	3	21	11.6784	14.6076	2.92926	2.92926
	27_3	3	21	12.807	12.2007	-0.60635	0.60635
	28_3	3	21	11.6972	12.0394	0.342207	0.342207
	29_3	3	21	16.4326	16.3845	-0.0480515	0.0480515
	30_3	3	21	12.1478	11.155	-0.992816	0.992816
	31_3	3	21	15.596	15.6775	0.0815337	0.0815337
	32_3	3	21	15.7599	14.666	-1.09388	1.09388
	33_3	3	21	16.0186	16.0228	0.00419464	0.00419464
	34_3	3	21	17.4071	17.4807	0.0735772	0.0735772
	35_3	3	21	17.5001	16.6448	-0.855291	0.855291
	36_3	3	21	14.9299	14.3206	-0.609299	0.609299
	37_3	3	21	18.5668	18.7793	0.212572	0.212572
	38_3	3	21	16.3856	14.8571	-1.5285	1.5285
	39_3	3	21	21.3696	20.8752	-0.494397	0.494397
	40_3	3	21	18.8398	18.9524	0.112653	0.112653
	41_3	3	21	20.0619	16.0924	-3.96952	3.96952
	42_3	3	21	20.422	19.8299	-0.592055	0.592055
	43_3	3	21	19.5534	18.5673	-0.986103	0.986103
	44_3	3	21	19.8456	17.6924	-2.1532	2.1532
	45_3	3	21	20.4511	20.2855	-0.165575	0.165575
	46_3	3	21	21.9299	21.8315	-0.0984282	0.0984282
	47_3	3	21	20.2905	19.8397	-0.450758	0.450758
	48_3	3	21	21.1563	20.6866	-0.469699	0.469699
	49_3	3	21	24.4297	24.2183	-0.211465	0.211465
	50_3	3	21	21.3698	19.7725	-1.59733	1.59733
	51_3	3	21	20.9304	20.561	-0.369369	0.369369
	52_3	3	21	21.2843	21.0287	-0.25561	0.25561
	53_3	3	21	23.926	23.8281	-0.0979463	0.0979463
	54_3	3	21	20.6592	19.3045	-1.35473	1.35473
	55_3	3	21	21.6533	21.3126	-0.340708	0.340708
	56_3	3	21	22.5367	22.957	0.420301	0.420301
	57_3	3	21	24.2902	24.0342	-0.256041	0.256041
	58_3	3	21	24.1343	23.415	-0.719358	0.719358
	59_3	3	21	23.5982	24.0899	0.491687	0.491687
	60_3	3	21	22.9323	22.4238	-0.508485	0.508485
	61_3	3	21	24.6872	24.731	0.0437969	0.0437969
	62_3	3	21	24.8382	25.6644	0.826235	0.826235
	63_3	3	21	24.3296	24.344	0.0144087	0.0144087
	64_3	3	21	23.6714	25.4492	1.77777	1.77777
	65_3	3	21	26.946	26.9346	-0.0113919	0.0113919
	66_3	3	21	25.7713	25.5677	-0.203535	0.203535
	67_3	3	21	27.3692	27.1693	-0.199932	0.199932
	68_3	3	21	24.1086	23.5999	-0.508628	0.508628
	69_3	3	21	26.5347	26.5498	0.0150668	0.0150668
	70_3	3	21	26.5784	26.3286	-0.249796	0.249796
	71_3	3	21	26.9745	25.2753	-1.69924	1.69924
	72_3	3	21	25.1858	25.15	-0.0357443	0.0357443
	73_3	3	21	29.6173	29.6638	0.0464298	0.0464298
	74_3	3	21	28.5901	26.6114	-1.97863	1.97863
	75_3	3	21	29.6326	26.5357	-3.0969	3.0969
	76_3	3	21	31.0297	29.8226	-1.20715	1.20715
	77_3	3	21	32.344	31.8568	-0.487133	0.487133
