# Supplementary material for: The impact of parameter variation in the quantification of forensic genetic evidence
Source: Sci Rep. 2025 Jan 20;15:2524. doi: 10.1038/s41598-024-83841-2 (PMC11756398; doi:10.1038/s41598-024-83841-2)
Supplement: Supplementary file 4 — Supplementary Information 4. [file 41598_2024_83841_MOESM4_ESM.xlsx]

## Sheet: 13_2
	Table S4: LR values (per-marker and overall) computed by STRmix v.2.7 for sample 13_2 when the drop-in modeling parameter was varied - see Table 3 in the main text. Trials 1 to 4 were those obtained in the 1st to 4th attempt, respectively. Trial 1 was the one included and analyzed together with all the other data in the main manuscript. Trials 2 to 4 were only obtained after observing the discrep…
		Default condition: γ= (1.0, 1.0)				Varied condition: Uniform
	Markers	Trial 1	Trial 2	Trial 3	Trial 4	Trial 1	Trial 2	Trial 3	Trial 4
	D3S1358	11.471	10.288	0.3896	12.608	18.661	14.488	9.6406	15.993
	vWA	2.8156	2.0992	1.0471	1.2928	4.2908	1.5405	1.258	3.9746
	D16S539	31.109	9.7003	57.39	50.151	0.8489	14.334	22.413	44.356
	CSF1PO	1.856	2.8268	0.58064	1.3291	1.6707	0.9426	1.8022	1.1184
	TPOX	2.1209	2.0466	1.8465	1.7887	4.1783	1.9943	1.5561	1.7104
	D8S1179	0.92627	4.6977	2.453	0.53376	0.012383	5.9332	2.5783	2.4109
	D21S11	6.8334	8.6533	11.931	6.7237	6.5178	9.8127	5.3547	11.094
	D18S51	167.45	244.62	276.48	135.18	5.4856	111.25	200.53	251.59
	D2S441	2.0504	0.88258	1.1683	0.77416	2.1392	3.1051	2.0115	2.0942
	D19S433	1.3306	0.99036	1.8743	1.0528	0.090704	1.8864	1.886	2.1358
	TH01	7.2113	2.8683	12.042	4.6155	0.085272	6.7767	6.0438	3.9031
	FGA	1.0849	1.2605	0.7253	0.55691	4.1772	1.4643	0.81109	4.3166
	D22S1045	2.4388	1.2449	0.15868	6.3503	0.0113	2.7895	3.4146	19.302
	D5S818	1.2786	0.67251	0.959	0.40723	0.031354	0.83604	1.4512	1.7463
	D13S317	1.7275	1.5728	2.2564	1.7267	1.5751	1.3188	1.5841	1.022
	D7S820	0.8008	0.52218	1.5105	0.33029	0.026567	0.22077	0.44194	0.26753
	SE33	1.2285	1.2455	0.81116	0.7737	0.095682	0.77948	1.5857	0.54093
	D10S1248	6.0575	2.2897	2.1027	1.2953	0.018603	0.93515	2.739	1.6929
	D1S1656	5.2205	12.623	26.286	4.9101	0.33778	1.9628	5.6437	7.0877
	D12S391	1.9306	1.385	0.61544	2.0788	0.2132	2.2373	2.804	5.1174
	D2S1338	0.13127	0	0.024507	0.41138	0.64915	0.47727	0.25003	0.24119
	Overall	3800000000	0	1362500	12258000	1.7913e-08	234880000	2339700000	201950000000
